# Supplementary material for: (4′-Chloro-2,2′:6′,2′′-terpyridine-κ3 N,N′,N′′)bis(nitrato-κO)zinc(II)
Source: IUCrdata. 2020 Oct 13;5(Pt 10):x201344. doi: 10.1107/S2414314620013449 (PMC9462161; doi:10.1107/S2414314620013449)
Supplement: Supplementary file 1 [file x-05-x201344-sup1.cif]

##############################################################################
#                                                                            #
# This CIF contains the data for a data article accepted for                 #
# publication in IUCrData. It conforms to the requirements of                #
# Notes for Authors for IUCrData, and has been                               #
# peer reviewed under the auspices of IUCrData.                              #
#                                                                            #
# Full details of the Crystallographic Information File format               #
# are given in the paper "The Crystallographic Information File (CIF):       #
# a New Standard Archive File for Crystallography" by S. R. Hall, F. H.      #
# Allen and I. D. Brown [Acta Cryst. (1991), A47, 655-685].                  #
#                                                                            #
# The current version of the core CIF dictionary is obtainable from          #
# ftp://ftp.iucr.org/pub/cif_core.dic.                                       #
#                                                                            #
# Software is freely available for graphical display of the structure(s)     #
# in this CIF. For information consult the CIF software page                 #
# http://www.iucr.org/resources/cif/software.                                #
#                                                                            #
# This file may be used for bona fide research purposes within the           #
# scientific community so long as proper attribution is given to the data    # 
# article from which it was obtained.                                        #
#                                                                            #
##############################################################################
data_general
_audit_creation_method     SHELXL-97
_journal_date_recd_electronic     2020-09-23
_journal_date_accepted     2020-10-07
_journal_name_full     'IUCrData'
_journal_year     2020
_journal_volume     5
_journal_issue     10
_journal_page_first     0
_journal_page_last     0
_journal_paper_category     HM
_journal_paper_doi     10.1107/S2414314620013449
_journal_coeditor_code     VM4047
_publ_contact_author_name     'Rafael A. Adrian'
_publ_contact_author_address
;
University of the Incarnate Word
Department of Chemistry and Biochemistry
San Antonio, Texas 78209
USA
;
_publ_contact_author_email     adrian@uiwtx.edu
_publ_contact_author_fax     ' '
_publ_contact_author_phone     '12108322117'
_publ_section_title
;\
Crystal structure of
(4'-chloro-2,2':6',2''-terpyridine-\k^3^<i>N</i>,<i>N</i>',<i>N</i>'')\
bis(nitrato-\k<i>O</i>)zinc(II)
;
_publ_section_title_footnote     .
loop_
    _publ_author_name
    _publ_author_footnote
    _publ_author_address
    'Adrian, Rafael A.' .
;
Department of Chemistry and Biochemistry, University of the Incarnate Word,
San Antonio, TX 78209,
USA
;
    'Canales, Daniela' .
;
Department of Chemistry and Biochemistry, University of the Incarnate Word,
San Antonio, TX 78209,
USA
;
    'Arman, Hadi D.' .
;
Department of Chemistry, The University of Texas at San Antonio,
San Antonio, TX 78249,
USA
;
_publ_section_synopsis
;
The coordination of the Zn^II^ central atom in the title complex,
[Zn(C~15~H~10~ClN~3~)(NO~3~)~2~], exists in a distorted trigonal bipyramidal
geometry defined by the nitrogen atoms of the 4-chloroterpyridine ligand and
two monodentate nitrate groups.
;
data_I
_database_code_depnum_ccdc_archive 'CCDC 2035884'
_audit_creation_method     SHELXL-97
_chemical_name_systematic
;\
(4'-Chloro-2,2':6',2''-terpyridine-\k^3^<i>N</i>,<i>N</i>',<i>N</i>'')\
bis(nitrato-\k<i>O</i>)zinc(II)
;
_chemical_name_common     ?
_chemical_formula_moiety     'C15 H10 Cl N5 O6 Zn'
_chemical_formula_sum     'C15 H10 Cl N5 O6 Zn'
_chemical_formula_iupac     '[Zn (N O3)2 (C15 H10 Cl N3)]'
_chemical_formula_weight     457.10
_chemical_melting_point     ?
_symmetry_cell_setting     triclinic
_symmetry_space_group_name_H-M     'P-1'
_symmetry_space_group_name_Hall     '-P 1'
loop_
    _symmetry_equiv_pos_as_xyz
    'x, y, z'
    '-x, -y, -z'
_cell_length_a     12.1001(19)
_cell_length_b     13.3139(18)
_cell_length_c     13.4869(12)
_cell_angle_alpha     62.471(9)
_cell_angle_beta     63.694(7)
_cell_angle_gamma     87.388(11)
_cell_volume     1692.2(4)
_cell_formula_units_Z     4
_cell_measurement_reflns_used     6364
_cell_measurement_theta_min     2.9
_cell_measurement_theta_max     40.1
_cell_measurement_temperature     98(2)
_exptl_crystal_description     'platelet'
_exptl_crystal_colour     'colourless'
_exptl_crystal_size_max     0.35
_exptl_crystal_size_mid     0.20
_exptl_crystal_size_min     0.05
_exptl_crystal_density_diffrn     1.794
_exptl_crystal_density_meas     ?
_exptl_crystal_density_method     'not measured'
_exptl_crystal_F_000     920
_exptl_absorpt_coefficient_mu     1.657
_exptl_absorpt_correction_type     multi-scan
_exptl_absorpt_process_details
;
(ABSCOR; Higashi, 1995)
;
_exptl_absorpt_correction_T_min     0.780
_exptl_absorpt_correction_T_max     1.000
_exptl_special_details     ?
_diffrn_ambient_temperature     98(2)
_diffrn_radiation_type     MoK\a
_diffrn_radiation_wavelength     0.71073
_diffrn_radiation_source     'sealed tube'
_diffrn_radiation_monochromator     graphite
_diffrn_measurement_device_type
;
Rigaku Saturn724
;
_diffrn_measurement_method     \w
_diffrn_detector_area_resol_mean     28.5714
_diffrn_reflns_number     12078
_diffrn_reflns_av_R_equivalents     0.0799
_diffrn_reflns_av_sigmaI/netI     0.0647
_diffrn_reflns_theta_min     2.85
_diffrn_reflns_theta_max     26.00
_diffrn_reflns_theta_full     26.00
_diffrn_measured_fraction_theta_max     0.992
_diffrn_measured_fraction_theta_full     0.992
_diffrn_reflns_limit_h_min     -14
_diffrn_reflns_limit_h_max     14
_diffrn_reflns_limit_k_min     -16
_diffrn_reflns_limit_k_max     16
_diffrn_reflns_limit_l_min     -16
_diffrn_reflns_limit_l_max     15
_diffrn_reflns_reduction_process     'Lp corrections applied'
_diffrn_standards_number     0
_diffrn_standards_interval_count     0
_diffrn_standards_interval_time     ?
_diffrn_standards_decay_%     '<1'
_refine_special_details
;
 Refinement of F^2^ against ALL reflections.  The weighted R-factor wR and
 goodness of fit S are based on F^2^, conventional R-factors R are based
 on F, with F set to zero for negative F^2^. The threshold expression of
 F^2^ > 2sigma(F^2^) is used only for calculating R-factors(gt) etc. and is
 not relevant to the choice of reflections for refinement.  R-factors based
 on F^2^ are statistically about twice as large as those based on F, and R-
 factors based on ALL data will be even larger.
All C-bound H-atoms were placed on calculated positions and were
refined with <i>U</i>~iso~(H) = 1.2<i>U</i>~eq~(C).
;
_reflns_number_total     6600
_reflns_number_gt     5823
_reflns_threshold_expression     >2sigma(I)
_refine_ls_structure_factor_coef     Fsqd
_refine_ls_matrix_type     full
_refine_ls_R_factor_all     0.0481
_refine_ls_R_factor_gt     0.0427
_refine_ls_wR_factor_gt     0.1040
_refine_ls_wR_factor_ref     0.1092
_refine_ls_goodness_of_fit_ref     1.014
_refine_ls_restrained_S_all     1.014
_refine_ls_number_reflns     6600
_refine_ls_number_parameters     505
_refine_ls_number_restraints     0
_refine_ls_hydrogen_treatment     constr
_refine_ls_weighting_scheme     calc
_refine_ls_weighting_details
         'calc w=1/[\s^2^(Fo^2^)+(0.0500P)^2^+1.5000P] where P=(Fo^2^+2Fc^2^)/3'
_atom_sites_solution_hydrogens     geom
_atom_sites_solution_primary     direct
_atom_sites_solution_secondary     difmap
_refine_ls_shift/su_max     0.001
_refine_ls_shift/su_mean     0.000
_refine_diff_density_max     0.746
_refine_diff_density_min     -0.906
_refine_ls_extinction_method     none
_refine_ls_extinction_coef     ?
loop_
    _atom_type_symbol
    _atom_type_description
    _atom_type_scat_dispersion_real
    _atom_type_scat_dispersion_imag
    _atom_type_scat_source
    'C' 'C' 0.0033 0.0016
                         'International Tables Vol C Tables 4.2.6.8 and 6.1.1.4'
    'H' 'H' 0.0000 0.0000
                         'International Tables Vol C Tables 4.2.6.8 and 6.1.1.4'
    'N' 'N' 0.0061 0.0033
                         'International Tables Vol C Tables 4.2.6.8 and 6.1.1.4'
    'O' 'O' 0.0106 0.0060
                         'International Tables Vol C Tables 4.2.6.8 and 6.1.1.4'
    'Cl' 'Cl' 0.1484 0.1585
                         'International Tables Vol C Tables 4.2.6.8 and 6.1.1.4'
    'Zn' 'Zn' 0.2839 1.4301
                         'International Tables Vol C Tables 4.2.6.8 and 6.1.1.4'
_computing_data_collection
;
<i>CrystalClear-SM Expert</i> (Rigaku, 2010)
;
_computing_cell_refinement
;
<i>CrystalClear-SM Expert</i> (Rigaku, 2010)
;
_computing_data_reduction
;
<i>CrystalClear-SM Expert</i> (Rigaku, 2010)
;
_computing_structure_solution
;
SHELXS97 (Sheldrick, 2008)
;
_computing_structure_refinement
;
SHELXL97 (Sheldrick, 2008)
;
_computing_molecular_graphics
;
ORTEP-2 (Johnson, 1976),
Mercury (Macrae <i>et al.</i>,  2020),
DIAMOND (Brandenburg, 2020)
;
_computing_publication_material
;
publCIF (Westrip, 2010)
;
loop_
    _atom_site_type_symbol
    _atom_site_label
    _atom_site_fract_x
    _atom_site_fract_y
    _atom_site_fract_z
    _atom_site_U_iso_or_equiv
    _atom_site_adp_type
    _atom_site_calc_flag
    _atom_site_refinement_flags
    _atom_site_occupancy
    _atom_site_symmetry_multiplicity
    _atom_site_disorder_assembly
    _atom_site_disorder_group
    Zn Zn2 0.34214(3) 0.94668(3) 0.37421(3) 0.01727(10) Uani d . 1 1 . .
    Zn Zn1 -0.83871(3) 0.31255(3) 0.84356(3) 0.01784(10) Uani d . 1 1 . .
    Cl Cl2 -0.22788(7) 0.71144(7) 0.57358(7) 0.02664(18) Uani d . 1 1 . .
    Cl Cl1 -0.77312(8) 0.52743(7) 1.16640(7) 0.02960(19) Uani d . 1 1 . .
    C C20 0.2606(3) 0.8239(2) 0.2729(3) 0.0182(6) Uani d . 1 1 . .
    N N2 -0.8173(2) 0.3886(2) 0.9403(2) 0.0169(5) Uani d . 1 1 . .
    N N5 0.1619(2) 0.8686(2) 0.4390(2) 0.0163(5) Uani d . 1 1 . .
    N N1 -1.0252(2) 0.2792(2) 0.9920(2) 0.0190(5) Uani d . 1 1 . .
    N N6 0.2305(2) 0.9699(2) 0.5337(2) 0.0188(5) Uani d . 1 1 . .
    C C10 -0.7033(3) 0.4357(2) 0.9060(3) 0.0181(6) Uani d . 1 1 . .
    C C25 0.0667(3) 0.8670(2) 0.5419(3) 0.0172(6) Uani d . 1 1 . .
    C C24 -0.0557(3) 0.8156(2) 0.5885(3) 0.0199(6) Uani d . 1 1 . .
    H H24A -0.1220 0.8139 0.6598 0.024 Uiso calc R 1 1 . .
    O O11 0.4890(2) 0.89317(19) 0.4088(2) 0.0253(5) Uani d . 1 1 . .
    C C21 0.1425(3) 0.8170(2) 0.3820(3) 0.0184(6) Uani d . 1 1 . .
    C C5 -1.0385(3) 0.3216(2) 1.0698(3) 0.0180(6) Uani d . 1 1 . .
    N N3 -0.6406(2) 0.3777(2) 0.7475(2) 0.0199(5) Uani d . 1 1 . .
    C C26 0.1059(3) 0.9247(2) 0.5963(3) 0.0184(6) Uani d . 1 1 . .
    C C11 -0.6007(3) 0.4316(2) 0.7931(3) 0.0187(6) Uani d . 1 1 . .
    O O8 0.4539(2) 1.10805(18) 0.2536(2) 0.0257(5) Uani d . 1 1 . .
    N N4 0.3661(2) 0.8809(2) 0.2498(2) 0.0194(5) Uani d . 1 1 . .
    C C9 -0.6837(3) 0.4814(3) 0.9727(3) 0.0214(6) Uani d . 1 1 . .
    H H9A -0.6040 0.5161 0.9475 0.026 Uiso calc R 1 1 . .
    C C27 0.0229(3) 0.9340(3) 0.7018(3) 0.0204(6) Uani d . 1 1 . .
    H H27A -0.0627 0.9038 0.7432 0.024 Uiso calc R 1 1 . .
    N N10 0.4460(2) 0.7897(2) 0.5056(2) 0.0230(6) Uani d . 1 1 . .
    C C4 -1.1562(3) 0.3093(3) 1.1677(3) 0.0212(6) Uani d . 1 1 . .
    H H4A -1.1641 0.3391 1.2203 0.025 Uiso calc R 1 1 . .
    C C22 0.0232(3) 0.7647(2) 0.4214(3) 0.0194(6) Uani d . 1 1 . .
    H H22A 0.0098 0.7298 0.3807 0.023 Uiso calc R 1 1 . .
    O O10 0.3348(2) 0.74424(19) 0.5505(2) 0.0271(5) Uani d . 1 1 . .
    C C30 0.2751(3) 1.0227(3) 0.5761(3) 0.0214(6) Uani d . 1 1 . .
    H H30A 0.3609 1.0525 0.5335 0.026 Uiso calc R 1 1 . .
    C C6 -0.9194(3) 0.3797(2) 1.0434(3) 0.0173(6) Uani d . 1 1 . .
    C C1 -1.1267(3) 0.2224(3) 1.0112(3) 0.0219(6) Uani d . 1 1 . .
    H H1A -1.1169 0.1922 0.9585 0.026 Uiso calc R 1 1 . .
    C C23 -0.0756(3) 0.7669(3) 0.5251(3) 0.0206(6) Uani d . 1 1 . .
    N N9 0.3979(2) 1.1808(2) 0.1981(2) 0.0239(6) Uani d . 1 1 . .
    C C16 0.4772(3) 0.8890(3) 0.1554(3) 0.0211(6) Uani d . 1 1 . .
    H H16A 0.5497 0.9285 0.1397 0.025 Uiso calc R 1 1 . .
    C C7 -0.9085(3) 0.4211(2) 1.1173(3) 0.0192(6) Uani d . 1 1 . .
    H H7A -0.9782 0.4144 1.1894 0.023 Uiso calc R 1 1 . .
    O O1 -0.8653(2) 0.5083(2) 0.7003(2) 0.0298(5) Uani d . 1 1 . .
    C C3 -1.2611(3) 0.2515(3) 1.1844(3) 0.0245(7) Uani d . 1 1 . .
    H H3A -1.3409 0.2432 1.2478 0.029 Uiso calc R 1 1 . .
    O O4 -0.8284(2) 0.15038(19) 0.8647(2) 0.0273(5) Uani d . 1 1 . .
    C C29 0.1981(3) 1.0345(3) 0.6812(3) 0.0239(7) Uani d . 1 1 . .
    H H29A 0.2313 1.0718 0.7087 0.029 Uiso calc R 1 1 . .
    O O6 -0.7917(2) 0.1417(2) 1.0121(2) 0.0300(5) Uani d . 1 1 . .
    N N8 -0.8006(2) 0.0932(2) 0.9554(3) 0.0270(6) Uani d . 1 1 . .
    N N7 -0.8941(2) 0.4541(2) 0.6577(2) 0.0260(6) Uani d . 1 1 . .
    C C19 0.2642(3) 0.7731(3) 0.2021(3) 0.0226(6) Uani d . 1 1 . .
    H H19A 0.1906 0.7336 0.2197 0.027 Uiso calc R 1 1 . .
    C C8 -0.7891(3) 0.4726(2) 1.0785(3) 0.0207(6) Uani d . 1 1 . .
    O O2 -0.8891(2) 0.3455(2) 0.7054(2) 0.0307(5) Uani d . 1 1 . .
    C C15 -0.5539(3) 0.3659(3) 0.6498(3) 0.0241(7) Uani d . 1 1 . .
    H H15A -0.5808 0.3289 0.6181 0.029 Uiso calc R 1 1 . .
    O O7 0.2949(2) 1.1410(2) 0.2176(2) 0.0315(5) Uani d . 1 1 . .
    O O12 0.5158(2) 0.7405(2) 0.5489(2) 0.0339(6) Uani d . 1 1 . .
    C C2 -1.2463(3) 0.2063(3) 1.1062(3) 0.0258(7) Uani d . 1 1 . .
    H H2A -1.3154 0.1660 1.1174 0.031 Uiso calc R 1 1 . .
    C C12 -0.4751(3) 0.4759(3) 0.7412(3) 0.0239(6) Uani d . 1 1 . .
    H H12A -0.4500 0.5143 0.7727 0.029 Uiso calc R 1 1 . .
    C C17 0.4879(3) 0.8407(3) 0.0806(3) 0.0217(6) Uani d . 1 1 . .
    H H17A 0.5660 0.8475 0.0160 0.026 Uiso calc R 1 1 . .
    C C18 0.3794(3) 0.7822(3) 0.1045(3) 0.0243(7) Uani d . 1 1 . .
    H H18A 0.3837 0.7492 0.0557 0.029 Uiso calc R 1 1 . .
    O O9 0.4494(2) 1.2831(2) 0.1288(2) 0.0354(6) Uani d . 1 1 . .
    C C28 0.0709(3) 0.9895(3) 0.7440(3) 0.0242(7) Uani d . 1 1 . .
    H H28A 0.0172 0.9963 0.8146 0.029 Uiso calc R 1 1 . .
    C C14 -0.4266(3) 0.4064(3) 0.5947(3) 0.0254(7) Uani d . 1 1 . .
    H H14A -0.3691 0.3963 0.5278 0.030 Uiso calc R 1 1 . .
    O O5 -0.7842(3) -0.0062(2) 0.9827(3) 0.0453(7) Uani d . 1 1 . .
    O O3 -0.9241(3) 0.4983(3) 0.5740(2) 0.0442(7) Uani d . 1 1 . .
    C C13 -0.3865(3) 0.4620(3) 0.6407(3) 0.0275(7) Uani d . 1 1 . .
    H H13A -0.3012 0.4901 0.6052 0.033 Uiso calc R 1 1 . .
loop_
    _atom_site_aniso_label
    _atom_site_aniso_U_11
    _atom_site_aniso_U_22
    _atom_site_aniso_U_33
    _atom_site_aniso_U_12
    _atom_site_aniso_U_13
    _atom_site_aniso_U_23
    Zn2 0.01517(18) 0.02157(19) 0.01686(18) 0.00285(14) -0.00808(14)
                                                                    -0.01030(15)
    Zn1 0.01927(19) 0.02017(18) 0.01752(18) 0.00398(14) -0.00944(14)
                                                                    -0.01119(15)
    Cl2 0.0179(4) 0.0258(4) 0.0308(4) -0.0001(3) -0.0117(3) -0.0096(3)
    Cl1 0.0434(5) 0.0315(4) 0.0277(4) 0.0076(4) -0.0234(4) -0.0186(3)
    C20 0.0222(15) 0.0180(14) 0.0198(14) 0.0070(11) -0.0142(12) -0.0096(12)
    N2 0.0196(12) 0.0144(11) 0.0179(12) 0.0063(9) -0.0100(10) -0.0081(10)
    N5 0.0159(12) 0.0170(11) 0.0166(11) 0.0047(9) -0.0098(10) -0.0070(10)
    N1 0.0219(13) 0.0194(12) 0.0178(12) 0.0046(10) -0.0120(10) -0.0084(10)
    N6 0.0226(13) 0.0190(12) 0.0158(11) 0.0064(10) -0.0110(10) -0.0077(10)
    C10 0.0205(14) 0.0139(13) 0.0200(14) 0.0052(11) -0.0115(12) -0.0068(11)
    C25 0.0175(14) 0.0154(13) 0.0143(13) 0.0036(11) -0.0080(11) -0.0036(11)
    C24 0.0186(14) 0.0184(14) 0.0167(14) 0.0055(11) -0.0084(12) -0.0044(12)
    O11 0.0231(11) 0.0289(12) 0.0243(11) 0.0055(9) -0.0136(9) -0.0112(10)
    C21 0.0231(15) 0.0178(14) 0.0179(14) 0.0069(12) -0.0126(12) -0.0089(12)
    C5 0.0221(15) 0.0146(13) 0.0152(13) 0.0065(11) -0.0119(12) -0.0031(11)
    N3 0.0212(13) 0.0189(12) 0.0194(12) 0.0048(10) -0.0101(11) -0.0090(10)
    C26 0.0238(15) 0.0154(13) 0.0163(13) 0.0064(11) -0.0117(12) -0.0062(11)
    C11 0.0218(15) 0.0142(13) 0.0191(14) 0.0047(11) -0.0107(12) -0.0066(11)
    O8 0.0222(11) 0.0234(11) 0.0257(11) 0.0031(9) -0.0114(9) -0.0079(10)
    N4 0.0207(13) 0.0190(12) 0.0192(12) 0.0052(10) -0.0102(10) -0.0095(10)
    C9 0.0241(16) 0.0191(14) 0.0226(15) 0.0047(12) -0.0154(13) -0.0074(12)
    C27 0.0215(15) 0.0191(14) 0.0139(13) 0.0063(12) -0.0084(12) -0.0035(12)
    N10 0.0274(14) 0.0260(13) 0.0266(13) 0.0091(11) -0.0159(12) -0.0185(12)
    C4 0.0237(15) 0.0197(14) 0.0169(14) 0.0073(12) -0.0096(12) -0.0068(12)
    C22 0.0209(15) 0.0185(14) 0.0229(15) 0.0053(12) -0.0141(12) -0.0100(12)
    O10 0.0249(12) 0.0285(12) 0.0315(12) 0.0039(9) -0.0136(10) -0.0172(10)
    C30 0.0236(15) 0.0209(14) 0.0215(14) 0.0037(12) -0.0128(13) -0.0098(12)
    C6 0.0236(15) 0.0122(13) 0.0157(13) 0.0066(11) -0.0107(12) -0.0057(11)
    C1 0.0239(15) 0.0224(15) 0.0186(14) 0.0009(12) -0.0124(13) -0.0071(12)
    C23 0.0185(14) 0.0179(14) 0.0223(14) 0.0024(11) -0.0128(12) -0.0047(12)
    N9 0.0217(13) 0.0293(14) 0.0175(12) 0.0061(11) -0.0047(11) -0.0136(11)
    C16 0.0194(15) 0.0214(14) 0.0181(14) 0.0046(12) -0.0075(12) -0.0081(12)
    C7 0.0269(16) 0.0153(13) 0.0145(13) 0.0068(12) -0.0120(12) -0.0050(11)
    O1 0.0297(12) 0.0323(12) 0.0317(12) 0.0055(10) -0.0147(10) -0.0189(11)
    C3 0.0217(15) 0.0244(15) 0.0184(14) 0.0074(13) -0.0084(12) -0.0054(13)
    O4 0.0328(12) 0.0232(11) 0.0311(12) 0.0076(9) -0.0161(10) -0.0165(10)
    C29 0.0349(18) 0.0206(15) 0.0195(14) 0.0061(13) -0.0155(14) -0.0100(12)
    O6 0.0328(13) 0.0292(12) 0.0293(12) 0.0056(10) -0.0173(11) -0.0130(10)
    N8 0.0219(14) 0.0189(13) 0.0336(15) 0.0045(11) -0.0105(12) -0.0106(12)
    N7 0.0230(14) 0.0336(15) 0.0203(13) 0.0090(12) -0.0101(11) -0.0129(12)
    C19 0.0273(16) 0.0255(15) 0.0248(15) 0.0090(13) -0.0174(13) -0.0151(13)
    C8 0.0340(17) 0.0153(13) 0.0226(15) 0.0084(12) -0.0191(13) -0.0114(12)
    O2 0.0444(14) 0.0314(12) 0.0274(12) 0.0133(11) -0.0234(11) -0.0172(10)
    C15 0.0277(16) 0.0234(15) 0.0216(15) 0.0065(13) -0.0111(13) -0.0122(13)
    O7 0.0220(12) 0.0457(14) 0.0354(13) 0.0094(11) -0.0143(10) -0.0261(12)
    O12 0.0384(14) 0.0349(13) 0.0426(14) 0.0193(11) -0.0310(12) -0.0195(12)
    C2 0.0209(15) 0.0262(16) 0.0239(15) 0.0021(13) -0.0141(13) -0.0042(13)
    C12 0.0229(16) 0.0217(15) 0.0277(16) 0.0037(12) -0.0132(13) -0.0114(13)
    C17 0.0254(16) 0.0238(15) 0.0163(13) 0.0091(12) -0.0104(12) -0.0102(12)
    C18 0.0338(17) 0.0254(15) 0.0207(15) 0.0095(13) -0.0158(14) -0.0142(13)
    O9 0.0394(14) 0.0234(12) 0.0286(12) 0.0058(11) -0.0106(11) -0.0074(10)
    C28 0.0329(17) 0.0229(15) 0.0146(14) 0.0084(13) -0.0101(13) -0.0091(12)
    C14 0.0278(17) 0.0212(15) 0.0209(15) 0.0065(13) -0.0086(13) -0.0089(13)
    O5 0.0421(15) 0.0185(12) 0.0657(18) 0.0089(11) -0.0240(14) -0.0155(12)
    O3 0.0540(17) 0.0570(17) 0.0340(14) 0.0267(14) -0.0333(13) -0.0213(13)
    C13 0.0224(16) 0.0219(15) 0.0296(17) 0.0052(13) -0.0094(14) -0.0093(14)
_geom_special_details
;
 All esds (except the esd in the dihedral angle between two l.s. planes)
 are estimated using the full covariance matrix.  The cell esds are taken
 into account individually in the estimation of esds in distances, angles
 and torsion angles; correlations between esds in cell parameters are only
 used when they are defined by crystal symmetry.  An approximate (isotropic)
 treatment of cell esds is used for estimating esds involving l.s. planes.
;
loop_
    _geom_bond_atom_site_label_1
    _geom_bond_atom_site_label_2
    _geom_bond_site_symmetry_2
    _geom_bond_distance
    _geom_bond_publ_flag
    Zn1 O2 . 2.064(2) y
    Zn1 O4 . 2.048(2) y
    Zn1 N1 . 2.136(2) y
    Zn1 N2 . 2.083(2) y
    Zn1 N3 . 2.139(3) y
    Zn2 O8 . 2.043(2) y
    Zn2 O11 . 2.049(2) y
    Zn2 N4 . 2.138(2) y
    Zn2 N5 . 2.068(2) y
    Zn2 N6 . 2.133(2) y
    Cl2 C23 . 1.725(3) ?
    Cl1 C8 . 1.730(3) ?
    C20 N4 . 1.349(4) ?
    C20 C19 . 1.389(4) ?
    C20 C21 . 1.497(4) ?
    N2 C10 . 1.325(4) ?
    N2 C6 . 1.347(4) ?
    N5 C21 . 1.335(4) ?
    N5 C25 . 1.347(4) ?
    N1 C1 . 1.330(4) ?
    N1 C5 . 1.355(4) ?
    N6 C30 . 1.338(4) ?
    N6 C26 . 1.355(4) ?
    C10 C9 . 1.395(4) ?
    C10 C11 . 1.502(4) ?
    C25 C24 . 1.388(4) ?
    C25 C26 . 1.487(4) ?
    C24 C23 . 1.385(4) ?
    C24 H24A . 0.9300 ?
    O11 N10 . 1.294(3) ?
    C21 C22 . 1.386(4) ?
    C5 C4 . 1.398(4) ?
    C5 C6 . 1.482(4) ?
    N3 C15 . 1.346(4) ?
    N3 C11 . 1.354(4) ?
    C26 C27 . 1.391(4) ?
    C11 C12 . 1.380(4) ?
    O8 N9 . 1.295(3) ?
    N4 C16 . 1.345(4) ?
    C9 C8 . 1.385(4) ?
    C9 H9A . 0.9300 ?
    C27 C28 . 1.387(5) ?
    C27 H27A . 0.9300 ?
    N10 O12 . 1.230(3) ?
    N10 O10 . 1.248(3) ?
    C4 C3 . 1.390(5) ?
    C4 H4A . 0.9300 ?
    C22 C23 . 1.393(4) ?
    C22 H22A . 0.9300 ?
    C30 C29 . 1.387(4) ?
    C30 H30A . 0.9300 ?
    C6 C7 . 1.394(4) ?
    C1 C2 . 1.383(4) ?
    C1 H1A . 0.9300 ?
    N9 O9 . 1.226(3) ?
    N9 O7 . 1.242(4) ?
    C16 C17 . 1.386(4) ?
    C16 H16A . 0.9300 ?
    C7 C8 . 1.385(4) ?
    C7 H7A . 0.9300 ?
    O1 N7 . 1.248(4) ?
    C3 C2 . 1.384(5) ?
    C3 H3A . 0.9300 ?
    O4 N8 . 1.291(4) ?
    C29 C28 . 1.380(5) ?
    C29 H29A . 0.9300 ?
    O6 N8 . 1.245(4) ?
    N8 O5 . 1.232(3) ?
    N7 O3 . 1.217(4) ?
    N7 O2 . 1.294(4) ?
    C19 C18 . 1.390(4) ?
    C19 H19A . 0.9300 ?
    C15 C14 . 1.380(5) ?
    C15 H15A . 0.9300 ?
    C2 H2A . 0.9300 ?
    C12 C13 . 1.395(4) ?
    C12 H12A . 0.9300 ?
    C17 C18 . 1.386(5) ?
    C17 H17A . 0.9300 ?
    C18 H18A . 0.9300 ?
    C28 H28A . 0.9300 ?
    C14 C13 . 1.376(5) ?
    C14 H14A . 0.9300 ?
    C13 H13A . 0.9300 ?
loop_
    _geom_angle_atom_site_label_1
    _geom_angle_atom_site_label_2
    _geom_angle_atom_site_label_3
    _geom_angle_site_symmetry_1
    _geom_angle_site_symmetry_3
    _geom_angle
    _geom_angle_publ_flag
    O4 Zn1 O2 . . 86.69(9) y
    O4 Zn1 N2 . . 132.17(9) y
    O2 Zn1 N2 . . 140.99(9) y
    O4 Zn1 N1 . . 100.03(9) y
    O2 Zn1 N1 . . 96.13(10) y
    N2 Zn1 N1 . . 76.20(9) y
    O4 Zn1 N3 . . 97.01(9) y
    O2 Zn1 N3 . . 106.86(10) y
    N2 Zn1 N3 . . 75.94(9) y
    N1 Zn1 N3 . . 152.05(10) y
    O8 Zn2 O11 . . 86.69(9) y
    O8 Zn2 N5 . . 137.93(9) y
    O11 Zn2 N5 . . 135.36(9) y
    O8 Zn2 N6 . . 98.03(9) y
    O11 Zn2 N6 . . 100.19(9) y
    N5 Zn2 N6 . . 76.56(10) y
    O8 Zn2 N4 . . 103.33(9) y
    O11 Zn2 N4 . . 98.17(9) y
    N5 Zn2 N4 . . 75.97(9) y
    N6 Zn2 N4 . . 152.49(10) y
    N4 C20 C19 . . 121.6(3) ?
    N4 C20 C21 . . 114.8(2) ?
    C19 C20 C21 . . 123.5(3) ?
    C10 N2 C6 . . 121.5(3) ?
    C10 N2 Zn1 . . 119.70(19) ?
    C6 N2 Zn1 . . 118.6(2) ?
    C21 N5 C25 . . 121.2(3) ?
    C21 N5 Zn2 . . 119.96(19) ?
    C25 N5 Zn2 . . 118.8(2) ?
    C1 N1 C5 . . 118.9(3) ?
    C1 N1 Zn1 . . 125.0(2) ?
    C5 N1 Zn1 . . 116.10(19) ?
    C30 N6 C26 . . 119.1(2) ?
    C30 N6 Zn2 . . 125.0(2) ?
    C26 N6 Zn2 . . 115.86(19) ?
    N2 C10 C9 . . 121.7(3) ?
    N2 C10 C11 . . 113.7(3) ?
    C9 C10 C11 . . 124.6(3) ?
    N5 C25 C24 . . 120.6(3) ?
    N5 C25 C26 . . 114.1(3) ?
    C24 C25 C26 . . 125.3(3) ?
    C23 C24 C25 . . 117.6(3) ?
    C23 C24 H24A . . 121.2 ?
    C25 C24 H24A . . 121.2 ?
    N10 O11 Zn2 . . 106.77(18) ?
    N5 C21 C22 . . 121.9(3) ?
    N5 C21 C20 . . 113.2(3) ?
    C22 C21 C20 . . 124.9(3) ?
    N1 C5 C4 . . 121.8(3) ?
    N1 C5 C6 . . 114.8(2) ?
    C4 C5 C6 . . 123.4(3) ?
    C15 N3 C11 . . 118.3(3) ?
    C15 N3 Zn1 . . 125.6(2) ?
    C11 N3 Zn1 . . 116.06(19) ?
    N6 C26 C27 . . 121.5(3) ?
    N6 C26 C25 . . 114.7(2) ?
    C27 C26 C25 . . 123.8(3) ?
    N3 C11 C12 . . 121.9(3) ?
    N3 C11 C10 . . 114.6(3) ?
    C12 C11 C10 . . 123.5(3) ?
    N9 O8 Zn2 . . 110.87(18) ?
    C16 N4 C20 . . 119.0(3) ?
    C16 N4 Zn2 . . 125.0(2) ?
    C20 N4 Zn2 . . 116.02(19) ?
    C8 C9 C10 . . 116.6(3) ?
    C8 C9 H9A . . 121.7 ?
    C10 C9 H9A . . 121.7 ?
    C28 C27 C26 . . 118.5(3) ?
    C28 C27 H27A . . 120.8 ?
    C26 C27 H27A . . 120.8 ?
    O12 N10 O10 . . 123.0(3) ?
    O12 N10 O11 . . 119.1(3) ?
    O10 N10 O11 . . 117.9(3) ?
    C3 C4 C5 . . 118.2(3) ?
    C3 C4 H4A . . 120.9 ?
    C5 C4 H4A . . 120.9 ?
    C21 C22 C23 . . 116.6(3) ?
    C21 C22 H22A . . 121.7 ?
    C23 C22 H22A . . 121.7 ?
    N6 C30 C29 . . 122.5(3) ?
    N6 C30 H30A . . 118.8 ?
    C29 C30 H30A . . 118.8 ?
    N2 C6 C7 . . 120.8(3) ?
    N2 C6 C5 . . 114.2(2) ?
    C7 C6 C5 . . 125.0(3) ?
    N1 C1 C2 . . 122.8(3) ?
    N1 C1 H1A . . 118.6 ?
    C2 C1 H1A . . 118.6 ?
    C24 C23 C22 . . 121.9(3) ?
    C24 C23 Cl2 . . 118.8(2) ?
    C22 C23 Cl2 . . 119.3(2) ?
    O9 N9 O7 . . 124.1(3) ?
    O9 N9 O8 . . 118.8(3) ?
    O7 N9 O8 . . 117.1(3) ?
    N4 C16 C17 . . 122.6(3) ?
    N4 C16 H16A . . 118.7 ?
    C17 C16 H16A . . 118.7 ?
    C8 C7 C6 . . 117.0(3) ?
    C8 C7 H7A . . 121.5 ?
    C6 C7 H7A . . 121.5 ?
    C2 C3 C4 . . 119.6(3) ?
    C2 C3 H3A . . 120.2 ?
    C4 C3 H3A . . 120.2 ?
    N8 O4 Zn1 . . 107.28(18) ?
    C28 C29 C30 . . 118.3(3) ?
    C28 C29 H29A . . 120.9 ?
    C30 C29 H29A . . 120.9 ?
    O5 N8 O6 . . 122.5(3) ?
    O5 N8 O4 . . 119.5(3) ?
    O6 N8 O4 . . 118.0(2) ?
    O3 N7 O1 . . 123.5(3) ?
    O3 N7 O2 . . 119.7(3) ?
    O1 N7 O2 . . 116.7(3) ?
    C20 C19 C18 . . 119.0(3) ?
    C20 C19 H19A . . 120.5 ?
    C18 C19 H19A . . 120.5 ?
    C9 C8 C7 . . 122.4(3) ?
    C9 C8 Cl1 . . 119.6(2) ?
    C7 C8 Cl1 . . 118.0(2) ?
    N7 O2 Zn1 . . 104.76(18) ?
    N3 C15 C14 . . 122.7(3) ?
    N3 C15 H15A . . 118.6 ?
    C14 C15 H15A . . 118.6 ?
    C1 C2 C3 . . 118.7(3) ?
    C1 C2 H2A . . 120.7 ?
    C3 C2 H2A . . 120.7 ?
    C11 C12 C13 . . 118.9(3) ?
    C11 C12 H12A . . 120.5 ?
    C13 C12 H12A . . 120.5 ?
    C18 C17 C16 . . 118.3(3) ?
    C18 C17 H17A . . 120.8 ?
    C16 C17 H17A . . 120.8 ?
    C17 C18 C19 . . 119.5(3) ?
    C17 C18 H18A . . 120.2 ?
    C19 C18 H18A . . 120.2 ?
    C29 C28 C27 . . 120.1(3) ?
    C29 C28 H28A . . 119.9 ?
    C27 C28 H28A . . 119.9 ?
    C13 C14 C15 . . 118.8(3) ?
    C13 C14 H14A . . 120.6 ?
    C15 C14 H14A . . 120.6 ?
    C14 C13 C12 . . 119.3(3) ?
    C14 C13 H13A . . 120.4 ?
    C12 C13 H13A . . 120.4 ?
