# Supplementary material for: (4′-Chloro-2,2′:6′,2′′-terpyridine-κ3 N,N′,N′′)bis(nitrato-κO)zinc(II)
Source: IUCrdata. 2020 Oct 13;5(Pt 10):x201344. doi: 10.1107/S2414314620013449 (PMC9462161; doi:10.1107/S2414314620013449)
Supplement: Supplementary file 2 [file x-05-x201344-Isup2.hkl]

# 
# h,k,l, Fc-squared, Fo-squared, sigma(Fo-squared) and status flag 
# 
data_I
_shelx_title ' cd1162a in P-1' 
_shelx_refln_list_code          4 
_shelx_F_calc_maximum      266.27 
_exptl_crystal_F_000       920.00 
_reflns_d_resolution_high  0.8108 
 
loop_ 
 _symmetry_equiv_pos_as_xyz 
 'x, y, z' 
 '-x, -y, -z' 
 
_cell_length_a    12.1001 
_cell_length_b    13.3139 
_cell_length_c    13.4869 
_cell_angle_alpha  62.471 
_cell_angle_beta   63.694 
_cell_angle_gamma  87.388 
 
_shelx_F_squared_multiplier     1.000 
 
loop_ 
 _refln_index_h 
 _refln_index_k 
 _refln_index_l 
 _refln_F_squared_calc 
 _refln_F_squared_meas 
 _refln_F_squared_sigma 
 _refln_observed_status 
   2   0   0     5933.21     5702.96    176.53 o 
   3   0   0     8317.97     8772.30    679.91 o 
   4   0   0      235.07      176.61      8.61 o 
   5   0   0      231.78      223.89     10.85 o 
   6   0   0     2223.73     1902.48     42.13 o 
   7   0   0     2165.39     2095.17     45.56 o 
   8   0   0        0.59        3.83      5.57 o 
   9   0   0      167.86      207.74     34.91 o 
  10   0   0     1554.08     1569.21     38.49 o 
  11   0   0       14.62       23.74     23.39 o 
  12   0   0      495.09      577.39     96.80 o 
  13   0   0      104.81      151.96     32.99 o 
 -13   1   0     1006.30     1240.06    126.21 o 
 -12   1   0      150.93      127.26     20.95 o 
 -11   1   0       35.26       41.04      8.07 o 
 -10   1   0     1330.02     1278.01     41.63 o 
  -9   1   0      531.68      593.50     44.71 o 
  -8   1   0       10.91       17.45      7.27 o 
  -7   1   0      660.50      671.91     20.96 o 
  -6   1   0     1643.45     1478.35     43.29 o 
  -5   1   0      142.70      150.74     21.18 o 
  -4   1   0     2747.31     2596.84    177.92 o 
  -3   1   0     2599.80     2493.75    100.75 o 
  -2   1   0     3934.64     3966.01    121.17 o 
   1   1   0     6110.04     5714.19     39.63 o 
   3   1   0     2140.51     1785.76     39.37 o 
   4   1   0    12059.63    11877.90     91.21 o 
   5   1   0       17.83       37.79     13.70 o 
   6   1   0     2154.40     1934.15     48.97 o 
   7   1   0     2448.23     2214.33     64.07 o 
   8   1   0       78.26       94.44     18.94 o 
   9   1   0     2315.63     2336.88     74.54 o 
  10   1   0        0.72      -12.22     17.89 o 
  11   1   0      175.59      221.35     33.17 o 
  12   1   0      641.13      796.74     87.55 o 
 -13   2   0     1275.85     1286.14     92.61 o 
 -12   2   0       93.31      109.37     14.00 o 
 -11   2   0      876.69      839.97     33.91 o 
 -10   2   0     1167.43     1100.09     41.52 o 
  -9   2   0      160.23      175.19     24.49 o 
  -8   2   0      247.48      231.94     19.60 o 
  -7   2   0     4777.61     5087.84    433.73 o 
  -6   2   0       18.23       17.45      3.37 o 
  -5   2   0     1596.75     1603.52    112.93 o 
  -4   2   0     1564.40     1608.40    116.87 o 
  -3   2   0       24.19       25.95      3.46 o 
  -2   2   0     4026.26     4292.72    223.55 o 
  -1   2   0    17564.97    17445.76    693.09 o 
   0   2   0       31.19       15.84      2.39 o 
   1   2   0     6910.24     6750.47    165.95 o 
   2   2   0      309.38      354.05     18.20 o 
   3   2   0    10388.44     9561.45     72.80 o 
   4   2   0        0.35       -9.43     10.04 o 
   5   2   0     4877.38     4687.37     47.92 o 
   6   2   0      532.32      660.40     68.78 o 
   7   2   0     1871.58     1867.11     89.73 o 
   8   2   0      763.13      790.02     75.06 o 
   9   2   0     4664.09     4942.85    101.08 o 
  10   2   0      107.36      117.66     21.30 o 
  11   2   0      625.28      790.54    102.30 o 
  12   2   0       25.08       22.17     27.32 o 
 -13   3   0      124.12      171.44     33.78 o 
 -12   3   0     1932.99     2063.65     62.98 o 
 -11   3   0     1424.94     1399.04     27.34 o 
 -10   3   0     1661.59     1603.44     44.69 o 
  -9   3   0      243.93      256.29     24.47 o 
  -8   3   0      512.64      496.62     44.99 o 
  -7   3   0      133.64      152.72     14.77 o 
  -6   3   0      901.35      829.45     51.12 o 
  -5   3   0     3277.85     3473.94    272.42 o 
  -4   3   0      254.26      262.73     24.57 o 
  -3   3   0       93.31      101.81     20.86 o 
  -2   3   0        2.25       -0.86      4.60 o 
  -1   3   0     3294.73     3415.94    124.62 o 
   0   3   0      947.07      884.28     33.22 o 
   1   3   0      993.00      806.99     16.35 o 
   2   3   0     1915.20     1708.45    107.67 o 
   3   3   0      247.88      318.92     25.14 o 
   4   3   0     1086.48     1054.75     28.45 o 
   5   3   0       14.74       38.84     12.57 o 
   6   3   0     3727.17     3533.73    197.87 o 
   7   3   0      240.10      247.02     41.72 o 
   8   3   0     1989.95     1858.64     65.55 o 
   9   3   0      936.29      853.30     31.51 o 
  10   3   0      429.96      472.73     47.92 o 
  11   3   0      288.55      369.56     36.22 o 
  12   3   0       13.48       15.36     18.59 o 
 -13   4   0        7.99       19.00      9.21 o 
 -12   4   0      400.27      411.00     52.13 o 
 -11   4   0      995.62      987.25     26.57 o 
 -10   4   0      822.74      888.04     86.63 o 
  -9   4   0     2360.37     2444.84    162.18 o 
  -8   4   0     3078.76     3119.83    193.45 o 
  -7   4   0     1128.29     1109.37     74.33 o 
  -6   4   0     3559.79     3543.70    340.67 o 
  -5   4   0     1025.23     1191.29    130.49 o 
  -4   4   0     6863.08     7355.19    780.98 o 
  -3   4   0       58.69       44.38      7.76 o 
  -2   4   0      108.48       76.36     11.45 o 
  -1   4   0     2639.63     2478.78     68.70 o 
   0   4   0     3615.08     3241.33     89.11 o 
   1   4   0       13.58       -0.77      3.01 o 
   2   4   0    10445.57     9589.03     73.06 o 
   3   4   0     4638.63     4959.19    264.12 o 
   4   4   0    19570.70    22057.54   1939.82 o 
   5   4   0      383.35      401.33     40.81 o 
   6   4   0       35.94       58.52      9.20 o 
   7   4   0        1.10       26.80     16.93 o 
   8   4   0      107.77       92.78     20.69 o 
   9   4   0      182.79      196.83     31.16 o 
  10   4   0       17.96       43.82     23.92 o 
  11   4   0      147.10      215.33     34.65 o 
 -13   5   0      816.57      801.82     66.73 o 
 -12   5   0      652.95      621.63     31.55 o 
 -11   5   0     1429.12     1450.88     92.01 o 
 -10   5   0       16.48       13.66      5.03 o 
  -9   5   0      563.81      572.86     40.59 o 
  -8   5   0      306.79      303.82     23.84 o 
  -7   5   0      410.87      424.48     36.31 o 
  -6   5   0     7777.30     8723.09    997.23 o 
  -5   5   0     1602.82     1637.36    193.42 o 
  -4   5   0      467.90      489.96     42.73 o 
  -2   5   0     1535.04     1228.56     61.48 o 
  -1   5   0    11742.26    10767.18    196.19 o 
   0   5   0     6862.05     6465.27    467.50 o 
   1   5   0     5733.78     5469.26    125.21 o 
   2   5   0      414.11      459.47     11.30 o 
   3   5   0     4404.03     4283.93    144.72 o 
   4   5   0       30.90       27.45      5.80 o 
   5   5   0     2478.24     2577.79    190.24 o 
   6   5   0      959.78     1029.94     77.64 o 
   7   5   0      461.82      494.30     18.04 o 
   8   5   0      216.32      205.43     16.92 o 
   9   5   0      355.04      350.92     21.80 o 
  10   5   0      881.90     1092.47     36.40 o 
  11   5   0       57.48       29.33     20.77 o 
 -13   6   0      318.75      312.25     25.78 o 
 -12   6   0       43.55       46.91      6.91 o 
 -11   6   0      105.12      113.01     14.39 o 
 -10   6   0     1500.98     1507.83    119.69 o 
  -9   6   0     1872.77     1674.81    122.68 o 
  -8   6   0       30.19       36.41      8.07 o 
  -7   6   0        8.89       13.00      7.53 o 
  -6   6   0      230.57      307.43     33.65 o 
  -5   6   0     2003.94     2116.17    249.50 o 
  -4   6   0        4.18        9.48      3.98 o 
  -3   6   0     1882.57     1833.88    116.48 o 
  -2   6   0     1049.58     1023.88     24.08 o 
  -1   6   0      216.74      180.21     23.28 o 
   0   6   0      752.62      753.68     67.30 o 
   1   6   0    16009.22    15619.29    633.69 o 
   2   6   0     2560.68     2473.70     59.57 o 
   3   6   0     6265.02     6560.16     45.04 o 
   4   6   0      339.01      294.69     17.15 o 
   5   6   0       89.04       90.44     16.63 o 
   6   6   0       51.53       49.25      9.34 o 
   7   6   0      985.86     1044.10     84.58 o 
   8   6   0      303.00      302.16     21.41 o 
   9   6   0      278.23      262.38     33.52 o 
  10   6   0      246.34      241.08     45.21 o 
 -12   7   0       19.73       16.42      5.14 o 
 -11   7   0       54.15       54.37      7.98 o 
 -10   7   0        5.70       11.94      5.35 o 
  -9   7   0     1725.45     1793.45    251.25 o 
  -8   7   0     1772.33     1776.64    210.23 o 
  -7   7   0      309.40      317.38     27.06 o 
  -6   7   0      432.48      454.15     56.56 o 
  -5   7   0       11.81       23.92     35.79 o 
  -4   7   0      406.03      398.82     63.59 o 
  -3   7   0     1483.22     1537.63    110.11 o 
  -2   7   0      188.98      157.78     23.43 o 
  -1   7   0       91.25       73.99     13.25 o 
   0   7   0       83.30       67.45      9.69 o 
   1   7   0      135.42      103.24     13.95 o 
   2   7   0     2397.66     2084.92     70.09 o 
   3   7   0     2240.63     2077.40     53.07 o 
   4   7   0     1958.12     1797.67     39.78 o 
   5   7   0     1508.68     1444.59     33.36 o 
   6   7   0       75.93       63.16     10.91 o 
   7   7   0       27.65       24.66     10.65 o 
   8   7   0     2320.03     2340.28     83.01 o 
   9   7   0      211.74      190.37     34.83 o 
  10   7   0      479.50      550.24     69.92 o 
 -12   8   0     1021.22     1073.44     97.40 o 
 -11   8   0      772.20      702.90     64.33 o 
 -10   8   0      271.87      272.66     37.18 o 
  -9   8   0      153.15      142.92     21.25 o 
  -8   8   0        4.13        4.44      4.13 o 
  -7   8   0     1624.84     1763.19    255.66 o 
  -6   8   0      738.61      769.01    136.16 o 
  -5   8   0       88.15       77.03     18.42 o 
  -4   8   0      123.04      122.49     11.79 o 
  -3   8   0      795.45      799.85     59.92 o 
  -2   8   0     1025.47      924.52     37.79 o 
  -1   8   0      196.23      170.22     24.86 o 
   0   8   0      408.82      379.47     22.07 o 
   1   8   0     1393.87     1305.75    106.09 o 
   2   8   0      181.63      192.76     28.37 o 
   3   8   0      169.38      131.64     16.44 o 
   4   8   0     4097.75     3988.44    177.71 o 
   5   8   0     1170.88     1071.33     49.81 o 
   6   8   0      966.64      951.06     61.45 o 
   7   8   0        2.05       10.82     10.65 o 
   8   8   0       17.10       -1.31     13.88 o 
   9   8   0       37.00       39.45     14.84 o 
 -11   9   0      688.36      713.08    101.34 o 
 -10   9   0      387.90      411.77     80.48 o 
  -9   9   0     1873.91     1885.00    290.66 o 
  -8   9   0        3.00       -1.77      5.26 o 
  -7   9   0      508.72      491.97     98.94 o 
  -6   9   0     1964.84     1945.69    327.36 o 
  -5   9   0      139.41      138.71     17.50 o 
  -4   9   0      596.71      668.90     76.46 o 
  -3   9   0      698.15      699.35     58.00 o 
  -2   9   0        1.47       -3.40     12.83 o 
  -1   9   0      480.76      369.24     45.05 o 
   0   9   0      401.10      386.64     32.48 o 
   1   9   0     2265.65     2085.88    209.70 o 
   2   9   0      904.11      760.13     69.52 o 
   3   9   0     1378.64     1264.00     59.00 o 
   4   9   0      193.12      150.84     31.42 o 
   5   9   0      149.74      123.80     24.27 o 
   6   9   0        5.71       -5.24     12.39 o 
   7   9   0      562.35      578.44     69.74 o 
   8   9   0       16.63       25.49     12.74 o 
 -11  10   0       27.58       21.78     11.35 o 
 -10  10   0       72.30       63.19     18.02 o 
  -9  10   0      380.39      400.72    109.11 o 
  -8  10   0       89.28       73.24     22.08 o 
  -7  10   0      487.13      516.34    102.95 o 
  -6  10   0      987.13      907.09    179.24 o 
  -5  10   0        3.25       -4.45      4.80 o 
  -4  10   0      101.99       90.07     33.52 o 
  -3  10   0     4313.35     4503.25    444.67 o 
  -2  10   0      481.41      416.79     72.18 o 
  -1  10   0      864.65      757.28     31.95 o 
   0  10   0       44.84       41.41      8.97 o 
   1  10   0       77.56       68.92      8.41 o 
   2  10   0       70.39       57.22     15.62 o 
   3  10   0     1754.51     1649.47    119.89 o 
   4  10   0      112.27      103.01     33.04 o 
   5  10   0     1106.68     1189.26     73.49 o 
   6  10   0        3.68        5.15      6.46 o 
   7  10   0      112.43      105.09     18.59 o 
 -10  11   0      986.70      897.13    153.53 o 
  -9  11   0      250.30      194.16     71.92 o 
  -8  11   0      112.43       96.32     38.97 o 
  -7  11   0       87.28       84.29     32.12 o 
  -6  11   0     1218.42     1046.83    232.66 o 
  -5  11   0      244.23      221.45     80.78 o 
  -4  11   0     2187.84     2159.96    288.83 o 
  -3  11   0      104.32       80.91     15.88 o 
  -2  11   0      159.26      146.73     28.54 o 
  -1  11   0        5.29       -1.57     13.44 o 
   0  11   0      993.18      931.24     83.71 o 
   1  11   0      659.92      660.00     37.91 o 
   2  11   0      369.82      359.63     33.78 o 
   3  11   0       28.50       31.95      9.95 o 
   4  11   0      439.41      472.56     44.52 o 
   5  11   0      127.29      109.63     15.97 o 
   6  11   0     1230.92     1267.11     83.44 o 
  -9  12   0       57.10       67.85     24.35 o 
  -8  12   0      444.59      479.86    185.61 o 
  -7  12   0       46.07       25.32      9.82 o 
  -6  12   0       11.82        5.28      4.07 o 
  -5  12   0       14.80       11.74      4.70 o 
  -4  12   0      485.11      505.13     55.47 o 
  -3  12   0       95.41       74.62     25.18 o 
  -2  12   0      262.87      247.98     42.77 o 
  -1  12   0      437.55      375.76     67.03 o 
   0  12   0      694.81      635.17    109.28 o 
   1  12   0       65.61       69.57     15.10 o 
   2  12   0     1960.66     2083.17     55.05 o 
   3  12   0      211.06      217.07     22.41 o 
   4  12   0      233.05      232.79     31.86 o 
   5  12   0      575.35      608.46     63.63 o 
  -8  13   0        1.98        8.38     11.00 o 
  -7  13   0      708.79      829.21     69.74 o 
  -6  13   0      196.26      206.43     30.81 o 
  -5  13   0      259.23      324.96     42.68 o 
  -4  13   0       69.23       75.06     13.45 o 
  -3  13   0       77.05       72.58     17.02 o 
  -2  13   0      424.28      411.80     43.16 o 
  -1  13   0      729.41      699.68    101.25 o 
   0  13   0      259.00      258.54     37.18 o 
   1  13   0      428.88      363.54     67.47 o 
   2  13   0       48.52       40.07     18.24 o 
   3  13   0     1010.30     1072.29     74.44 o 
  -6  14   0      113.11      120.19     26.80 o 
  -5  14   0      655.57      786.61     96.97 o 
  -4  14   0        5.56        0.56      6.32 o 
  -3  14   0      286.34      259.09     36.75 o 
  -2  14   0        0.26       12.93     13.05 o 
  -1  14   0     1176.40     1097.08    128.31 o 
   0  14   0      105.27       67.65     17.28 o 
   1  14   0      711.09      689.99     99.68 o 
   2 -14   1       85.00       93.57     23.31 o 
   3 -14   1      707.65      703.79     61.87 o 
   4 -14   1       86.34       82.47     26.71 o 
  -2 -13   1      694.35      652.44     53.06 o 
  -1 -13   1      281.33      279.84     54.55 o 
   0 -13   1      704.41      607.15     98.81 o 
   1 -13   1       40.58       41.81     13.09 o 
   2 -13   1       46.94       41.86     11.47 o 
   3 -13   1       48.56       48.27     10.74 o 
   4 -13   1     1964.54     1915.25    238.86 o 
   5 -13   1      313.89      343.64     53.33 o 
   6 -13   1      373.38      430.40     58.13 o 
   7 -13   1       40.79       53.77     16.06 o 
  -4 -12   1       69.64       63.09     10.96 o 
  -3 -12   1       21.97       10.35      8.19 o 
  -2 -12   1      137.14      140.84     18.38 o 
  -1 -12   1       25.24       19.46     12.31 o 
   0 -12   1     1407.20     1341.39    128.31 o 
   1 -12   1      177.02      160.60     35.35 o 
   2 -12   1     1249.91     1256.84    124.73 o 
   3 -12   1       86.50       70.79     14.45 o 
   4 -12   1        4.68       11.90      8.80 o 
   5 -12   1      746.97      879.57     44.95 o 
   6 -12   1      393.93      310.35    128.61 o 
   7 -12   1     1417.86     1237.88    317.46 o 
   8 -12   1      383.57      330.86    143.41 o 
   9 -12   1       96.27       62.16     25.44 o 
  -5 -11   1        1.50        9.60      6.20 o 
  -4 -11   1      290.90      299.91     32.30 o 
  -3 -11   1      171.11      169.30     22.01 o 
  -2 -11   1      565.86      566.19     45.80 o 
  -1 -11   1      131.18      125.57     18.98 o 
   0 -11   1       11.47       11.78      9.34 o 
   1 -11   1     1115.83      977.59     96.80 o 
   2 -11   1      347.02      301.57     56.21 o 
   3 -11   1     2234.59     2317.50    205.25 o 
   4 -11   1      358.71      382.81     48.57 o 
   5 -11   1        6.56        9.69      7.07 o 
   6 -11   1      448.36      428.76    137.91 o 
   7 -11   1      129.90      131.59     38.19 o 
   8 -11   1     1255.49     1144.57    246.89 o 
   9 -11   1      285.60      210.27     80.83 o 
  10 -11   1      103.52       76.67     34.78 o 
  -6 -10   1       14.24       25.23     11.09 o 
  -5 -10   1       89.76       68.43     17.89 o 
  -4 -10   1       24.75       25.66     12.66 o 
  -3 -10   1      905.59      884.72     55.69 o 
  -2 -10   1      323.97      302.07     34.02 o 
  -1 -10   1      576.05      592.20     55.90 o 
   0 -10   1      352.71      307.16     53.59 o 
   1 -10   1      315.31      296.16     43.90 o 
   2 -10   1       30.77       14.58     12.48 o 
   3 -10   1       92.21       80.29     34.22 o 
   4 -10   1      328.79      343.57     37.40 o 
   5 -10   1     1038.06     1121.44     55.86 o 
   6 -10   1     1055.52      929.60    275.99 o 
   7 -10   1        2.97       -0.62      4.84 o 
   8 -10   1       25.25       17.25     10.91 o 
   9 -10   1     1190.21     1031.53    226.37 o 
  10 -10   1      266.91      223.07     44.38 o 
  11 -10   1      401.22      324.60     82.35 o 
  -7  -9   1        8.69       22.34     12.57 o 
  -6  -9   1        4.72       -2.71     11.17 o 
  -5  -9   1       28.04       35.52     15.80 o 
  -4  -9   1     1690.78     1716.02     36.40 o 
  -3  -9   1       93.74       80.65     17.02 o 
  -2  -9   1      695.80      728.57     51.59 o 
  -1  -9   1      412.37      435.47     42.20 o 
   0  -9   1      458.40      461.43     27.41 o 
   1  -9   1      770.13      762.08     74.37 o 
   2  -9   1     2652.60     2583.20     98.11 o 
   3  -9   1      100.87      123.53     28.11 o 
   4  -9   1       31.97       35.00      7.85 o 
   5  -9   1      138.47      148.56     31.25 o 
   6  -9   1     2720.85     2653.59    518.34 o 
   7  -9   1      172.99      172.42     42.77 o 
   8  -9   1      344.27      375.87     67.82 o 
   9  -9   1       82.73       73.56     13.05 o 
  10  -9   1        2.65        7.01      4.32 o 
  11  -9   1     1011.71      892.87    171.47 o 
  12  -9   1        9.97       14.18      5.83 o 
  -8  -8   1     1285.52     1330.92    110.76 o 
  -7  -8   1      223.55      212.63     36.57 o 
  -6  -8   1      662.65      659.96     76.99 o 
  -5  -8   1      167.92      158.51     36.31 o 
  -4  -8   1      446.16      395.40     63.98 o 
  -3  -8   1        7.08       -3.40     11.70 o 
  -2  -8   1      232.09      219.52     32.47 o 
  -1  -8   1      537.06      556.19     49.59 o 
   0  -8   1      303.38      304.25     36.79 o 
   1  -8   1        1.59        6.81      8.82 o 
   2  -8   1     3211.95     2940.10     84.67 o 
   3  -8   1     1141.59     1106.88    117.40 o 
   4  -8   1     3728.94     4278.79     79.17 o 
   5  -8   1      116.17      130.32     22.61 o 
   6  -8   1      379.92      368.41     77.03 o 
   7  -8   1     3472.98     3412.00    592.80 o 
   8  -8   1      549.62      594.63     78.95 o 
   9  -8   1     1436.40     1381.41    194.43 o 
  10  -8   1      534.61      572.90     71.62 o 
  11  -8   1     1501.76     1365.05    109.35 o 
  12  -8   1        1.82       10.10      7.33 o 
  -9  -7   1       99.15      137.30     25.66 o 
  -8  -7   1      152.43      175.79     32.21 o 
  -7  -7   1      233.23      256.01     43.38 o 
  -6  -7   1       31.72       41.37     12.74 o 
  -4  -7   1       47.50       32.84      4.60 o 
  -3  -7   1      700.91      678.93     61.54 o 
  -2  -7   1     4990.91     4767.65    350.01 o 
  -1  -7   1      870.50      802.86     65.03 o 
   0  -7   1      480.05      464.72     40.37 o 
   1  -7   1      368.24      353.94     67.73 o 
   2  -7   1     1008.01      916.23     36.40 o 
   3  -7   1      735.44      719.45     80.69 o 
   4  -7   1       41.76       58.84     12.00 o 
   5  -7   1     3684.68     3522.17    727.13 o 
   6  -7   1       55.56       47.53     13.70 o 
   7  -7   1      547.03      581.05    109.54 o 
   8  -7   1       11.20       11.15      5.23 o 
   9  -7   1      225.06      234.10     27.71 o 
  10  -7   1        0.86        8.31      8.63 o 
  11  -7   1      601.49      630.13     50.99 o 
  12  -7   1      531.27      543.74     60.41 o 
  13  -7   1        1.19        4.62      3.37 o 
 -10  -6   1      153.56      173.44     31.42 o 
  -9  -6   1     1289.15     1392.98    106.57 o 
  -8  -6   1     1040.30     1166.30    133.46 o 
  -7  -6   1      301.33      396.01     53.94 o 
  -6  -6   1      224.02      140.65     39.98 o 
  -5  -6   1     1030.24      917.65     44.38 o 
  -4  -6   1       43.28       33.80      8.47 o 
  -3  -6   1     3724.36     3283.84    183.65 o 
  -2  -6   1        5.81        2.79      1.71 o 
  -1  -6   1      134.49      105.83     16.15 o 
   0  -6   1     1571.94     1435.23     61.37 o 
   1  -6   1     1351.07     1107.99     33.69 o 
   2  -6   1      151.46      202.24     43.47 o 
   3  -6   1      537.97      532.03     48.40 o 
   4  -6   1      227.99      283.41     39.19 o 
   5  -6   1       40.16       37.96      6.44 o 
   6  -6   1     2307.55     2425.67    365.24 o 
   7  -6   1      342.71      330.37     31.03 o 
   8  -6   1      822.90      813.33     96.23 o 
   9  -6   1        3.89       -6.95      8.55 o 
  10  -6   1      916.31      911.04     76.75 o 
  11  -6   1     2200.72     2278.14    147.66 o 
  12  -6   1     1078.45     1101.08     84.41 o 
  13  -6   1      777.77      787.84     46.21 o 
 -10  -5   1      156.02      206.17     33.17 o 
  -9  -5   1      110.14      112.68     26.71 o 
  -8  -5   1     6253.58     6993.05    467.02 o 
  -7  -5   1      357.73      339.59     10.52 o 
  -6  -5   1      795.04      871.08     17.83 o 
  -5  -5   1     1208.17     1259.70     51.02 o 
  -4  -5   1     1074.94      988.73     19.53 o 
  -3  -5   1     1534.95     1459.73     45.82 o 
  -2  -5   1    17222.76    16736.37    973.23 o 
   0  -5   1      280.94      244.80     11.57 o 
   1  -5   1      283.19      271.28     56.12 o 
   2  -5   1    16470.66    16748.92    122.11 o 
   3  -5   1     3235.91     3580.69    241.26 o 
   4  -5   1     1624.23     1698.65     41.29 o 
   5  -5   1       15.26       11.07      7.07 o 
   6  -5   1       76.78       78.73     13.21 o 
   7  -5   1        0.51        7.05      6.58 o 
   8  -5   1     2435.78     2485.87    280.75 o 
   9  -5   1        2.50       14.10      7.14 o 
  10  -5   1     2055.70     2119.97    163.56 o 
  11  -5   1      312.66      340.71     28.67 o 
  12  -5   1      428.12      431.01     36.26 o 
  13  -5   1        0.83        5.64      7.33 o 
 -11  -4   1       98.76      126.48     31.42 o 
 -10  -4   1      703.04      792.90    103.96 o 
  -9  -4   1       39.23       36.56      7.16 o 
  -8  -4   1      449.23      538.93     48.79 o 
  -7  -4   1       80.67       82.65     11.76 o 
  -6  -4   1      814.86      971.93     72.05 o 
  -5  -4   1     2508.61     2534.89    180.42 o 
  -4  -4   1      256.51      235.77     18.29 o 
  -3  -4   1      704.81      633.53     13.90 o 
  -2  -4   1      535.94      472.70     19.07 o 
  -1  -4   1      597.50      558.69     12.87 o 
   0  -4   1     3019.40     2512.53    111.39 o 
   1  -4   1        4.93       -0.44      7.59 o 
   2  -4   1     1150.04     1121.32     59.70 o 
   3  -4   1      436.54      418.97     14.66 o 
   4  -4   1     9227.90     9753.38   1479.17 o 
   5  -4   1      892.38      796.51    112.47 o 
   7  -4   1     2211.32     2338.34    227.73 o 
   8  -4   1      501.65      441.63     20.07 o 
   9  -4   1      304.61      357.17     33.17 o 
  10  -4   1       18.59       20.66      4.98 o 
  11  -4   1     1769.32     1897.52    114.42 o 
  12  -4   1      633.99      653.28     45.84 o 
  13  -4   1      286.11      282.37     36.64 o 
 -11  -3   1      278.71      352.54     52.63 o 
 -10  -3   1      150.78      179.37     30.90 o 
  -9  -3   1     3532.87     3806.23    133.46 o 
  -8  -3   1      580.01      608.03     84.23 o 
  -7  -3   1     3031.47     3159.80    104.13 o 
  -6  -3   1      468.79      515.50     73.14 o 
  -5  -3   1       81.86      128.13     26.10 o 
  -4  -3   1        3.18        7.47      6.02 o 
  -3  -3   1     2833.24     3021.78    236.72 o 
  -2  -3   1     2470.06     2247.31     26.88 o 
  -1  -3   1      642.10      598.53     14.64 o 
   0  -3   1     9946.76     9060.26     63.28 o 
   2  -3   1    25618.19    28648.66   1763.94 o 
   3  -3   1     1159.64     1169.27     34.13 o 
   4  -3   1     2954.98     3004.61    338.97 o 
   5  -3   1        1.64       11.01      4.11 o 
   6  -3   1      968.87      924.72     93.35 o 
   7  -3   1     8161.70     8213.99    502.31 o 
   8  -3   1      737.54      731.53     55.12 o 
   9  -3   1     3060.53     3198.15    210.31 o 
  10  -3   1      802.96      828.59     75.24 o 
  11  -3   1      333.32      365.14     41.80 o 
  12  -3   1      222.73      236.06     31.00 o 
  13  -3   1      822.32      837.35     40.59 o 
 -12  -2   1      313.92      367.47     54.73 o 
 -11  -2   1     1208.43     1245.21    122.72 o 
 -10  -2   1        0.31      -13.35     18.16 o 
  -9  -2   1       59.42       62.58     19.38 o 
  -8  -2   1       62.20       41.29     19.73 o 
  -7  -2   1     1215.07     1161.94     37.71 o 
  -6  -2   1     3224.42     3032.19     70.26 o 
  -5  -2   1      831.22      828.33     29.94 o 
  -4  -2   1      390.77      304.10     47.31 o 
  -3  -2   1     1396.84     1088.27     30.99 o 
  -2  -2   1      279.02      339.17     22.78 o 
  -1  -2   1       26.35       13.71      5.43 o 
   0  -2   1       50.99       77.10      8.81 o 
   1  -2   1      422.56      428.30     12.96 o 
   2  -2   1      670.55      880.27     42.16 o 
   3  -2   1      345.71      312.08     23.57 o 
   4  -2   1     3910.76     4052.63    352.94 o 
   5  -2   1     6068.73     6205.69    463.35 o 
   6  -2   1     1056.87      924.53     53.27 o 
   7  -2   1      103.14      106.04     12.66 o 
   8  -2   1     1766.82     1915.09    139.03 o 
   9  -2   1       10.95       14.03      8.51 o 
  10  -2   1     3146.08     3062.49     99.20 o 
  11  -2   1      221.93      247.35     31.44 o 
  12  -2   1      244.31      281.47     34.40 o 
  13  -2   1      291.69      322.87     38.75 o 
 -12  -1   1     1018.60     1146.31    129.88 o 
 -11  -1   1      143.17      177.01     34.04 o 
 -10  -1   1     1349.73     1399.87     62.32 o 
  -9  -1   1     2067.55     1996.55     54.55 o 
  -8  -1   1      102.16      122.29     25.31 o 
  -7  -1   1      207.50      217.51     41.29 o 
  -6  -1   1     9387.91     8887.43     78.56 o 
  -5  -1   1       75.48       69.22     15.36 o 
  -4  -1   1    12453.24    12132.51     93.48 o 
  -3  -1   1     1124.76     1015.91     33.08 o 
  -2  -1   1      154.05      101.43     29.59 o 
  -1  -1   1       92.62       67.99     17.68 o 
   0  -1   1    24985.33    24037.05    497.92 o 
   1  -1   1      507.17      752.80     12.26 o 
   3  -1   1     1573.96     1729.15     36.10 o 
   4  -1   1        5.41        6.60      8.10 o 
   5  -1   1      468.73      452.34     32.16 o 
   6  -1   1     5466.45     5336.51     49.23 o 
   7  -1   1      652.78      581.72     18.95 o 
   8  -1   1       96.78       74.49     26.67 o 
   9  -1   1      401.76      415.59     18.99 o 
  10  -1   1      988.49      957.51     46.65 o 
  11  -1   1      212.44      232.71     32.09 o 
  12  -1   1      971.30     1031.75     41.80 o 
  13  -1   1      115.46      126.04     34.56 o 
 -12   0   1      193.40      232.18     24.79 o 
 -11   0   1      198.16      202.15     38.84 o 
 -10   0   1     1252.74     1244.77     76.64 o 
  -9   0   1      389.60      444.02     64.42 o 
  -8   0   1     4825.93     4942.77    106.14 o 
  -7   0   1      860.75      847.19     33.52 o 
  -6   0   1      800.69      735.72     23.72 o 
  -5   0   1    10726.73    10714.49    126.08 o 
  -4   0   1     1355.42     1135.88     21.29 o 
  -3   0   1     7793.89     7289.59     41.60 o 
  -2   0   1    46324.32    40702.76     86.24 o 
  -1   0   1     2075.97     1868.40     27.24 o 
   2   0   1     9088.01     8544.21    297.73 o 
   3   0   1     2730.49     2742.42    128.11 o 
   4   0   1       28.45       38.06      6.10 o 
   5   0   1        0.43       -2.65      6.47 o 
   6   0   1       45.47       11.20      8.86 o 
   7   0   1     2034.43     1955.73     35.75 o 
   8   0   1     2755.75     2557.23     50.54 o 
   9   0   1     2974.87     2972.58     51.01 o 
  10   0   1       52.57       33.45      9.86 o 
  11   0   1        5.40       32.91     22.78 o 
  12   0   1       50.30       61.10     15.97 o 
  13   0   1      293.71      327.84     52.20 o 
 -12   1   1      274.75      319.46     52.98 o 
 -11   1   1      650.82      786.35     82.83 o 
 -10   1   1      151.27      136.69     23.39 o 
  -9   1   1      440.85      423.68     23.08 o 
  -8   1   1      861.83      796.40     24.20 o 
  -7   1   1     6888.31     6995.19     82.76 o 
  -6   1   1      588.43      550.83     17.36 o 
  -5   1   1     9814.86     9819.02     82.75 o 
  -4   1   1     2004.89     1966.54     23.80 o 
  -3   1   1        6.68        0.54      4.90 o 
  -2   1   1     1667.02     1705.67     73.35 o 
  -1   1   1     6191.44     6154.47    105.78 o 
   2   1   1     3838.79     3657.91     47.12 o 
   3   1   1    28654.12    27678.47    181.73 o 
   4   1   1     1508.13     1468.96     23.91 o 
   6   1   1     4222.55     4430.84     61.97 o 
   7   1   1     2340.65     2139.35     53.85 o 
   8   1   1        2.11       20.16     17.37 o 
   9   1   1      963.59      966.33     47.22 o 
  10   1   1      647.89      649.31     59.96 o 
  11   1   1     2563.37     2530.91     90.25 o 
  12   1   1      510.09      691.91     89.82 o 
  13   1   1       74.97      107.10     23.22 o 
 -12   2   1        0.82       -2.62     14.84 o 
 -11   2   1     1902.63     1943.62     56.61 o 
 -10   2   1     1054.83     1014.86     36.41 o 
  -9   2   1     2957.31     2911.73     81.92 o 
  -8   2   1     1420.19     1381.60     30.45 o 
  -7   2   1      414.57      405.22     17.42 o 
  -6   2   1      486.20      532.65     18.37 o 
  -5   2   1     2218.36     2416.18    189.22 o 
  -4   2   1     3262.68     3150.04    226.37 o 
  -3   2   1     1742.96     1770.86    124.31 o 
  -2   2   1     1632.21     1753.52     74.48 o 
  -1   2   1     1299.66     1174.75     24.25 o 
   0   2   1     5293.59     4770.49     78.08 o 
   1   2   1     7800.76     7678.18    281.01 o 
   2   2   1      150.17      192.14     32.58 o 
   3   2   1     1117.18      927.66     29.76 o 
   4   2   1    10909.47    10374.33     79.08 o 
   5   2   1     2353.05     2219.04     38.41 o 
   6   2   1     1243.05     1026.73     33.34 o 
   7   2   1    10130.52    10047.71     92.26 o 
   8   2   1     1681.76     1623.50     52.55 o 
   9   2   1       14.49       22.61     26.62 o 
  10   2   1       34.84       63.28     17.89 o 
  11   2   1      132.95      137.47     30.38 o 
  12   2   1      134.53      141.93     27.32 o 
  13   2   1       35.09       25.66     21.12 o 
 -12   3   1      397.47      452.59     40.19 o 
 -11   3   1        0.79       -1.45     10.50 o 
 -10   3   1       78.58       58.01     11.63 o 
  -9   3   1      965.18      923.13     34.38 o 
  -8   3   1     4358.28     4317.61     65.67 o 
  -7   3   1      527.46      552.44     47.12 o 
  -6   3   1     2935.19     3107.07    241.90 o 
  -5   3   1       47.71       35.08      5.59 o 
  -4   3   1      266.00      226.85     27.54 o 
  -3   3   1      340.17      313.46     13.02 o 
  -2   3   1     1623.21     1821.08     62.98 o 
  -1   3   1       12.21       36.07     17.76 o 
   0   3   1     7036.51     6716.08    110.90 o 
   1   3   1       79.32      112.08     16.50 o 
   2   3   1     4062.45     3919.34    157.34 o 
   3   3   1      136.22      135.05     15.71 o 
   4   3   1    12725.75    12262.39    104.48 o 
   5   3   1        7.18       17.98     14.84 o 
   6   3   1       84.33       94.01     20.16 o 
   7   3   1       12.97       18.50     18.42 o 
   8   3   1     2365.42     2396.06     79.52 o 
   9   3   1       60.11       44.43     22.08 o 
  10   3   1     2438.53     2429.14     81.26 o 
  11   3   1       77.17       90.43     24.88 o 
  12   3   1        3.22       -7.24     19.55 o 
 -12   4   1      622.73      714.33     63.04 o 
 -11   4   1      579.50      613.78     67.91 o 
 -10   4   1      386.76      390.89     42.59 o 
  -9   4   1       83.28       87.96     14.30 o 
  -8   4   1     1478.54     1505.99    110.76 o 
  -7   4   1     1350.99     1360.90     83.91 o 
  -6   4   1     4972.89     5163.65    470.42 o 
  -5   4   1     2758.78     2717.49    279.01 o 
  -4   4   1     4323.21     4563.39    524.23 o 
  -3   4   1       11.55       12.81      2.19 o 
  -2   4   1      576.17      603.31     23.02 o 
  -1   4   1      353.65      312.99     18.31 o 
   0   4   1     1125.70     1018.51     45.77 o 
   1   4   1      738.97      529.90      8.49 o 
   2   4   1       88.85       66.02      8.23 o 
   3   4   1       41.38       33.21      7.13 o 
   4   4   1     2740.00     2866.15    233.71 o 
   5   4   1     2468.19     2520.04    326.14 o 
   6   4   1      520.98      480.42     71.66 o 
   7   4   1       28.57       51.59     13.18 o 
   8   4   1      398.86      377.77     26.53 o 
   9   4   1      901.54      768.54     44.60 o 
  10   4   1      722.92      751.87     81.79 o 
  11   4   1      765.37      857.05     90.78 o 
  12   4   1       48.41       59.53     16.58 o 
 -12   5   1      166.78      191.68     29.15 o 
 -11   5   1     1128.74     1153.74     33.82 o 
 -10   5   1     1333.11     1324.09     41.52 o 
  -9   5   1     1088.29     1038.61     68.70 o 
  -8   5   1     1887.12     1970.45    110.83 o 
  -7   5   1     1358.35     1376.15     77.98 o 
  -6   5   1     1827.86     1957.22    171.51 o 
  -5   5   1     9113.28     9977.30   1227.71 o 
  -4   5   1     2266.16     2488.55    299.91 o 
  -3   5   1    13850.95    14565.01   1688.31 o 
  -2   5   1     1480.94     1388.45     32.18 o 
  -1   5   1     1457.42     1411.12     18.41 o 
   0   5   1       70.06       46.30      5.68 o 
   1   5   1     1007.67      888.62     18.91 o 
   2   5   1      498.22      464.82     17.85 o 
   3   5   1      422.39      412.26     13.53 o 
   4   5   1     2145.90     2448.61    172.26 o 
   5   5   1     2278.21     2265.84    207.87 o 
   6   5   1       27.95       23.65      5.76 o 
   7   5   1     5469.32     6313.43    816.68 o 
   8   5   1       83.86       70.25     12.41 o 
   9   5   1      458.81      639.34     42.16 o 
  10   5   1       45.97       46.52     25.09 o 
  11   5   1       48.19       64.52     11.61 o 
 -12   6   1      172.24      177.26     22.00 o 
 -11   6   1      231.82      220.03     26.58 o 
 -10   6   1      356.16      363.86     33.34 o 
  -9   6   1     2437.48     2535.53    163.89 o 
  -8   6   1     2396.96     2416.76    157.51 o 
  -7   6   1     3100.38     3422.82    343.55 o 
  -6   6   1     5582.44     5888.73    698.67 o 
  -5   6   1     1514.86     1611.03    177.10 o 
  -4   6   1     1247.30     1290.89    137.65 o 
  -3   6   1       48.73       69.28      7.45 o 
  -2   6   1     7435.07     7294.96    280.67 o 
  -1   6   1     7479.13     6975.31    106.97 o 
   0   6   1     3385.06     3396.19    188.40 o 
   1   6   1      774.81      685.30     21.25 o 
   2   6   1     2107.66     1935.30     32.28 o 
   3   6   1     5791.76     5701.64    215.42 o 
   4   6   1      881.42      801.80     40.63 o 
   5   6   1     2108.94     2161.68    185.79 o 
   6   6   1        9.34       -0.34      4.02 o 
   7   6   1       22.11       19.30      7.55 o 
   8   6   1      660.81      790.85     69.65 o 
   9   6   1      902.92     1138.12     56.21 o 
  10   6   1     2637.85     3168.23    384.40 o 
  11   6   1      290.47      344.78     48.79 o 
 -12   7   1      334.83      331.00     35.66 o 
 -11   7   1      467.36      504.44     38.50 o 
 -10   7   1      315.81      331.00     23.48 o 
  -9   7   1      668.18      648.36     63.18 o 
  -8   7   1      468.08      494.78     59.35 o 
  -7   7   1       14.04       24.89      6.58 o 
  -6   7   1      410.07      400.87     50.49 o 
  -5   7   1      860.04      896.19    156.20 o 
  -4   7   1     1659.15     1664.25    181.42 o 
  -3   7   1       31.14       29.97      3.65 o 
  -2   7   1      531.86      459.04      9.48 o 
  -1   7   1       43.82       27.67      3.73 o 
   0   7   1    10132.41    10424.08    850.63 o 
   1   7   1       54.88       41.20      9.38 o 
   2   7   1       14.73        5.07      3.68 o 
   3   7   1      421.81      403.81     28.70 o 
   4   7   1      437.67      399.58     26.89 o 
   5   7   1       33.28       37.15      7.28 o 
   6   7   1     4426.03     4783.34    259.85 o 
   7   7   1      205.01      188.47     20.55 o 
   8   7   1      194.80      225.01     22.88 o 
   9   7   1       22.83       14.81      5.28 o 
  10   7   1      641.25      770.73     86.32 o 
 -12   8   1       16.51       19.24      5.73 o 
 -11   8   1        2.78        3.68      3.90 o 
 -10   8   1      727.61      798.49     68.39 o 
  -9   8   1     1000.92     1009.46    120.37 o 
  -8   8   1      403.86      391.00     71.79 o 
  -7   8   1       33.70       42.16      8.12 o 
  -6   8   1        4.74        1.32      5.57 o 
  -5   8   1       12.43        5.89      7.38 o 
  -4   8   1     2604.62     2648.44    170.62 o 
  -3   8   1     2481.54     2375.88     71.49 o 
  -2   8   1      139.20       87.70     10.84 o 
  -1   8   1       48.81       33.46      5.93 o 
   0   8   1      516.92      589.57     56.74 o 
   1   8   1      948.09      873.63     42.33 o 
   2   8   1     3412.90     3417.40     81.39 o 
   3   8   1      319.60      272.70     27.71 o 
   4   8   1      208.96      202.34     20.63 o 
   5   8   1      421.65      411.76     52.89 o 
   6   8   1      804.31      826.80     36.88 o 
   7   8   1      664.06      683.77     29.45 o 
   8   8   1      943.67     1041.02     30.05 o 
   9   8   1      702.87      724.73     88.77 o 
  10   8   1       99.97      105.00     21.38 o 
 -11   9   1       30.17       24.58      6.32 o 
 -10   9   1       82.51       75.29     17.06 o 
  -9   9   1     1962.22     2067.32    230.04 o 
  -8   9   1      256.07      230.80     73.28 o 
  -7   9   1     1927.69     1720.61    318.55 o 
  -6   9   1      276.96      299.00     99.20 o 
  -5   9   1      620.51      660.31    105.75 o 
  -4   9   1      113.33       96.57     18.32 o 
  -3   9   1      221.57      180.59     11.87 o 
  -2   9   1     1182.37     1061.34     46.00 o 
  -1   9   1     1555.59     1462.95     39.67 o 
   0   9   1     2135.12     2065.77     74.06 o 
   1   9   1      240.73      252.94     25.66 o 
   2   9   1      430.14      411.82     36.31 o 
   3   9   1     1125.30     1079.49     36.70 o 
   4   9   1       53.91       44.03     22.91 o 
   5   9   1       54.84       42.16      7.29 o 
   6   9   1      588.83      580.54     27.45 o 
   7   9   1      974.05      957.21     29.55 o 
   8   9   1      333.89      337.18     45.39 o 
   9   9   1      938.54     1044.97    118.27 o 
 -11  10   1      481.89      446.00     56.40 o 
 -10  10   1       10.69       11.26      3.36 o 
  -9  10   1      176.69      165.39     56.34 o 
  -8  10   1        7.66        9.47      6.37 o 
  -7  10   1       17.17       16.35      7.54 o 
  -6  10   1     1694.84     1657.94    276.08 o 
  -5  10   1     3918.50     4028.70    595.54 o 
  -4  10   1     4480.76     4672.29    546.40 o 
  -3  10   1       20.01       18.96      3.94 o 
  -2  10   1        8.90       21.47      7.94 o 
  -1  10   1       43.10       18.59      8.51 o 
   0  10   1     2097.95     1989.41     79.91 o 
   1  10   1      613.06      636.48     42.16 o 
   2  10   1      268.13      256.83     26.76 o 
   3  10   1       46.13       26.97      5.86 o 
   4  10   1      169.27      156.51     16.26 o 
   5  10   1     1104.94     1124.39     30.94 o 
   6  10   1     1075.52     1044.31     82.62 o 
   7  10   1      285.04      308.46     46.70 o 
   8  10   1       34.08       11.78     13.09 o 
 -10  11   1      518.13      547.95    162.83 o 
  -9  11   1       31.16       21.38      8.86 o 
  -8  11   1     1077.11     1004.82    237.50 o 
  -7  11   1       10.39       24.89     14.36 o 
  -6  11   1      120.62      115.47     43.64 o 
  -5  11   1       80.24       55.89     29.55 o 
  -4  11   1     1602.29     1534.45    103.56 o 
  -3  11   1     1026.98      896.61     63.97 o 
  -2  11   1     2134.73     1945.30     89.99 o 
  -1  11   1      198.41      160.61     24.68 o 
   0  11   1       64.25       35.34     16.32 o 
   1  11   1        0.61        1.85      4.61 o 
   2  11   1     1638.99     1500.40    137.47 o 
   3  11   1       41.23       40.68      6.54 o 
   4  11   1     2397.05     2290.17     80.04 o 
   5  11   1       31.54       24.83      4.71 o 
   6  11   1      254.48      274.77     34.04 o 
   7  11   1      556.25      571.63     65.03 o 
  -9  12   1        0.34        2.35      6.72 o 
  -8  12   1      222.59      200.55     69.04 o 
  -7  12   1      755.81      588.08    195.91 o 
  -6  12   1      678.11      564.98    157.24 o 
  -5  12   1      275.63      215.07    111.38 o 
  -4  12   1      120.22       81.03     21.53 o 
  -3  12   1       47.58       30.90      8.45 o 
  -2  12   1        2.26       -7.33     13.01 o 
  -1  12   1     2141.99     1885.77     83.53 o 
   0  12   1      246.06      201.25     26.21 o 
   1  12   1     1428.56     1206.92     48.97 o 
   2  12   1        9.31       11.65      4.76 o 
   3  12   1      131.00      117.68     21.12 o 
   4  12   1      127.11       92.81     20.60 o 
   5  12   1      365.08      409.45     50.28 o 
   6  12   1        4.03        7.42      8.38 o 
  -8  13   1       13.25        9.86      8.73 o 
  -7  13   1      909.98     1069.33     81.35 o 
  -6  13   1      287.44      315.01     44.95 o 
  -5  13   1     1176.36     1379.89     52.02 o 
  -4  13   1      139.78      158.77     22.21 o 
  -3  13   1     5020.97     5017.57    464.14 o 
  -2  13   1      513.23      457.02     54.55 o 
  -1  13   1        0.81        8.03      8.73 o 
   0  13   1      839.85      758.94     92.00 o 
   1  13   1      675.72      683.88    124.12 o 
   2  13   1      511.26      443.22     42.40 o 
   3  13   1      349.87      304.52     43.39 o 
   4  13   1      548.37      555.13     62.76 o 
  -6  14   1       15.31       24.53      9.51 o 
  -5  14   1       51.33       57.00     12.05 o 
  -4  14   1      106.16      125.06     19.94 o 
  -3  14   1      334.85      337.53     56.34 o 
  -2  14   1     1066.81     1164.46     79.08 o 
  -1  14   1       59.90       41.98     15.89 o 
   0  14   1        5.22       -2.88     15.89 o 
   1  14   1       41.10       20.42     13.18 o 
   2  14   1      342.74      311.87     42.68 o 
   0 -13   2      108.57      109.54     26.88 o 
   1 -13   2      263.43      204.27     32.51 o 
   2 -13   2      711.80      699.56    150.78 o 
   3 -13   2       30.11       14.09      8.47 o 
   4 -13   2       17.88       26.43      9.99 o 
   5 -13   2        3.92        5.41      8.82 o 
   6 -13   2     1384.47     1580.29    133.20 o 
  -2 -12   2      119.46      115.43     20.38 o 
  -1 -12   2      225.89      172.56     29.76 o 
   0 -12   2       27.87       31.86     12.57 o 
   1 -12   2       61.14       81.44     19.73 o 
   2 -12   2       46.63       37.12     10.18 o 
   3 -12   2      942.70      899.07    102.04 o 
   4 -12   2      131.85      142.40     18.12 o 
   5 -12   2      184.02      202.76     32.99 o 
   6 -12   2        5.87        4.10      5.89 o 
   7 -12   2      276.43      198.00     65.16 o 
   8 -12   2      784.95      619.63    213.41 o 
   9 -12   2      313.39      240.02     87.85 o 
  -4 -11   2        7.12       15.02      6.89 o 
  -3 -11   2       10.65       12.95      7.81 o 
  -2 -11   2        9.70       10.30     10.26 o 
  -1 -11   2      121.70      126.01     20.31 o 
   0 -11   2      200.17      191.07     37.45 o 
   1 -11   2      377.23      278.35     46.78 o 
   2 -11   2       87.78       97.73     15.53 o 
   3 -11   2      639.53      679.58     87.28 o 
   4 -11   2      459.75      429.14     46.26 o 
   5 -11   2      509.65      607.42     72.36 o 
   6 -11   2      564.49      649.31     61.10 o 
   7 -11   2      321.54      238.00    113.91 o 
   8 -11   2      141.16       88.42     31.82 o 
   9 -11   2     1175.46      911.34    277.87 o 
  10 -11   2      206.84      154.40     65.16 o 
  -5 -10   2        4.18       15.80      8.03 o 
  -4 -10   2     1496.07     1585.86     53.62 o 
  -3 -10   2       68.63       63.52     23.92 o 
  -2 -10   2      797.92      821.93     70.99 o 
  -1 -10   2      900.57      848.60     67.95 o 
   0 -10   2        3.32       -6.11     12.31 o 
   2 -10   2       84.82      101.44     17.42 o 
   3 -10   2        6.94       11.56      6.86 o 
   4 -10   2      473.15      473.74     61.62 o 
   5 -10   2       52.80       67.91     17.11 o 
   6 -10   2     1148.21     1242.85     55.95 o 
   7 -10   2      897.77      948.03    228.03 o 
   8 -10   2      692.06      664.24    217.16 o 
   9 -10   2      424.52      464.61    125.21 o 
  10 -10   2      207.38      138.68     51.02 o 
  11 -10   2       42.90       26.49     17.59 o 
  -6  -9   2      648.44      699.68     89.73 o 
  -5  -9   2       35.75        8.55     10.47 o 
  -4  -9   2      136.05      109.11     23.31 o 
  -3  -9   2      368.42      335.30     31.84 o 
  -2  -9   2     1152.01     1114.41     55.60 o 
  -1  -9   2      498.98      454.69     46.17 o 
   0  -9   2      170.48      200.74     26.96 o 
   1  -9   2        8.22       12.05     11.43 o 
   2  -9   2      117.17       98.11     22.34 o 
   3  -9   2      122.30      132.58     30.68 o 
   4  -9   2     1984.70     1826.04    248.28 o 
   5  -9   2     1186.47     1201.83     58.74 o 
   6  -9   2        8.45       -1.22     12.66 o 
   7  -9   2      512.37      529.85    128.75 o 
   8  -9   2      984.92     1030.86    174.05 o 
   9  -9   2      320.37      265.58     95.40 o 
  10  -9   2      597.14      616.04    161.52 o 
  11  -9   2      511.47      517.81    103.00 o 
  12  -9   2      491.71      432.15     65.71 o 
  -7  -8   2      848.44      906.02    105.09 o 
  -6  -8   2      456.14      523.01     74.63 o 
  -5  -8   2      677.77      641.89     74.02 o 
  -4  -8   2      162.86      166.02     31.16 o 
  -3  -8   2        1.60        3.93      7.33 o 
  -2  -8   2      337.38      355.09     45.24 o 
  -1  -8   2     3980.27     4136.98    213.06 o 
   0  -8   2     1056.75     1111.72     51.50 o 
   1  -8   2     3353.86     3157.27     78.21 o 
   2  -8   2       52.31       30.72     13.88 o 
   3  -8   2       52.71       44.02      9.54 o 
   4  -8   2      750.80      773.73    105.18 o 
   5  -8   2     2380.18     2703.74    103.87 o 
   6  -8   2       33.87       43.38     14.84 o 
   7  -8   2     1293.01      981.31    280.10 o 
   8  -8   2      542.69      553.01    114.47 o 
   9  -8   2      227.21      198.59     41.90 o 
  10  -8   2        1.44       -1.92      7.47 o 
  11  -8   2     1778.73     1756.30    292.32 o 
  12  -8   2     1571.52     1509.79    188.02 o 
  -8  -7   2        1.05       -1.92     14.93 o 
  -7  -7   2      322.04      295.37     48.36 o 
  -6  -7   2       63.04       57.26     18.85 o 
  -5  -7   2      218.87      240.21     43.38 o 
  -4  -7   2      712.47      631.77     91.47 o 
  -3  -7   2     1850.93     1792.31     63.89 o 
  -2  -7   2      685.63      711.37     52.98 o 
  -1  -7   2      945.61      877.66     37.81 o 
   0  -7   2      197.65      204.15     24.13 o 
   1  -7   2      133.69       91.74     21.56 o 
   2  -7   2       39.67       37.27     11.26 o 
   3  -7   2      954.39      968.64    103.87 o 
   4  -7   2      302.46      338.53     43.12 o 
   5  -7   2      356.22      484.08     43.03 o 
   6  -7   2        1.13       31.11     13.49 o 
   7  -7   2     2492.41     2405.93    538.02 o 
   8  -7   2     1486.58     1262.18    280.66 o 
   9  -7   2     1831.25     1573.87    276.21 o 
  10  -7   2      143.45      120.96     24.79 o 
  11  -7   2        5.44        4.56      4.98 o 
  12  -7   2      910.62      959.93    101.34 o 
  13  -7   2     1380.62     1347.15    126.71 o 
  -9  -6   2      403.70      462.96     76.37 o 
  -8  -6   2     1834.62     1961.99     94.09 o 
  -7  -6   2     1506.41     1576.02     56.65 o 
  -6  -6   2     1056.79     1066.36     52.28 o 
  -5  -6   2      979.99      895.28     53.94 o 
  -4  -6   2        0.29       21.38     13.01 o 
  -3  -6   2      107.80       94.27     21.12 o 
  -2  -6   2    10011.95    10447.39    168.46 o 
  -1  -6   2       65.96       49.73     11.04 o 
   0  -6   2     1835.72     1635.97    100.77 o 
   1  -6   2     1423.57     1473.99    171.95 o 
   2  -6   2       96.19      112.77     36.66 o 
   3  -6   2     3317.05     3359.88    302.01 o 
   4  -6   2      804.58      948.61     46.52 o 
   5  -6   2       66.76       78.64     15.89 o 
   6  -6   2      148.19      143.63     25.27 o 
   7  -6   2       90.66       87.36     12.79 o 
   8  -6   2     4397.05     4313.73    721.23 o 
   9  -6   2      550.85      486.30     74.37 o 
  10  -6   2     5397.18     5337.45    465.22 o 
  11  -6   2     1462.90     1470.90    153.72 o 
  12  -6   2      429.19      435.92     37.06 o 
  13  -6   2      388.15      409.66     42.77 o 
  -9  -5   2        6.46       -2.62     17.02 o 
  -8  -5   2        0.30       15.01     15.45 o 
  -7  -5   2       67.00       57.08     18.68 o 
  -6  -5   2     3238.90     3195.85     70.96 o 
  -5  -5   2     1705.04     1624.63     70.79 o 
  -4  -5   2     4146.92     3988.31     83.18 o 
  -3  -5   2      435.39      455.98     77.60 o 
  -2  -5   2       30.18       27.76      9.34 o 
  -1  -5   2        2.72        7.24      1.79 o 
   0  -5   2     3136.72     3012.33    152.18 o 
   1  -5   2      320.23      307.75     15.71 o 
   2  -5   2       89.59       93.78     13.70 o 
   3  -5   2      148.07      187.36     24.83 o 
   4  -5   2      384.77      364.15     30.90 o 
   5  -5   2     2194.86     2702.51     60.92 o 
   6  -5   2     1271.49     1167.26    221.66 o 
   7  -5   2       20.69       34.00     10.87 o 
   8  -5   2      911.05      830.56    131.19 o 
   9  -5   2        1.03       12.35      7.22 o 
  10  -5   2     1206.78     1200.60    121.18 o 
  11  -5   2     1638.58     1659.61    136.52 o 
  12  -5   2      341.24      358.72     33.34 o 
  13  -5   2      528.21      555.96     33.18 o 
 -10  -4   2      374.96      446.20     70.26 o 
  -9  -4   2      698.01      850.15     95.23 o 
  -8  -4   2       80.00       89.47     21.56 o 
  -7  -4   2      181.17      162.31     25.97 o 
  -6  -4   2      268.85      241.29     26.01 o 
  -5  -4   2      972.26      899.03     51.76 o 
  -4  -4   2      490.24      467.24     75.94 o 
  -3  -4   2     5938.42     5761.59     57.70 o 
  -2  -4   2     3242.14     3137.80     70.00 o 
  -1  -4   2     2112.62     1943.20     38.58 o 
   0  -4   2     1447.49     1466.72     47.38 o 
   1  -4   2    16835.94    18247.88   1558.69 o 
   2  -4   2     1797.58     1805.55    106.84 o 
   3  -4   2    22478.38    27064.42    184.43 o 
   4  -4   2     1266.14     1446.05     36.92 o 
   5  -4   2      679.60      784.43     31.07 o 
   6  -4   2      371.99      360.25     61.45 o 
   7  -4   2     4140.19     4751.37    554.04 o 
   8  -4   2      278.31      285.58     23.10 o 
   9  -4   2     2692.22     2731.90    241.98 o 
  10  -4   2       24.56       20.53      6.35 o 
  11  -4   2      151.84      150.58     18.18 o 
  12  -4   2      307.78      313.89     36.99 o 
  13  -4   2      601.73      575.61     59.05 o 
 -11  -3   2       15.56       30.99     18.68 o 
 -10  -3   2      386.29      546.67     70.88 o 
  -9  -3   2       72.10       77.33     18.24 o 
  -8  -3   2      259.57      318.85     54.12 o 
  -7  -3   2     3458.37     3465.12     77.33 o 
  -6  -3   2      440.78      192.20     16.41 o 
  -5  -3   2     2279.46     2264.95     65.73 o 
  -4  -3   2       31.39       17.56      7.46 o 
  -3  -3   2     1458.78     1334.93     36.92 o 
  -2  -3   2     4338.48     4115.13     41.11 o 
   0  -3   2     4728.55     4534.09    114.12 o 
   1  -3   2        6.80       13.72      2.98 o 
   2  -3   2       66.25       66.99     10.96 o 
   3  -3   2     1532.70     1602.90     36.40 o 
   4  -3   2      194.98      151.96     21.47 o 
   5  -3   2     5198.70     5195.67    766.19 o 
   6  -3   2     2800.36     2807.63    346.70 o 
   7  -3   2        0.71       -2.04      7.25 o 
   8  -3   2      586.96      566.93     45.18 o 
   9  -3   2     1785.27     1739.29    131.27 o 
  10  -3   2        5.48        3.93      5.68 o 
  11  -3   2      527.14      548.53     49.73 o 
  12  -3   2       87.87      109.75     17.06 o 
  13  -3   2        3.46        8.73      6.83 o 
  14  -3   2      168.63      189.02     25.04 o 
 -11  -2   2        5.92       24.61     17.28 o 
 -10  -2   2      282.32      316.67     55.78 o 
  -9  -2   2      374.96      382.13     37.10 o 
  -8  -2   2      136.17      124.03     30.11 o 
  -7  -2   2       16.66       34.83     22.87 o 
  -6  -2   2      916.67      951.93    100.29 o 
  -5  -2   2     3708.40     2886.16     56.47 o 
  -4  -2   2     4585.47     4106.29    206.12 o 
  -3  -2   2     1349.10     1296.79     25.84 o 
  -2  -2   2       75.46       61.80     18.68 o 
  -1  -2   2     1165.48     1047.85     31.60 o 
   0  -2   2      341.31      344.86      9.71 o 
   1  -2   2     7941.72     9059.47     65.55 o 
   3  -2   2     3673.31     4345.56     53.42 o 
   4  -2   2     1567.54     1971.07     42.51 o 
   5  -2   2     3200.10     3447.54    345.87 o 
   6  -2   2     7053.74     7452.09    583.67 o 
   7  -2   2      990.80      939.51     68.94 o 
   8  -2   2      535.38      439.89     36.73 o 
   9  -2   2      644.51      617.94     54.01 o 
  10  -2   2      263.71      281.83     35.41 o 
  11  -2   2        2.25        5.82      9.34 o 
  12  -2   2     5058.74     5231.20    126.21 o 
  13  -2   2        0.42        4.26     11.91 o 
  14  -2   2      826.49      884.64     50.40 o 
 -11  -1   2      268.83      317.63     44.60 o 
 -10  -1   2      234.81      304.45     49.23 o 
  -9  -1   2      360.38      428.04     66.77 o 
  -8  -1   2     7863.31     8094.88   1120.48 o 
  -7  -1   2      139.31      177.45     40.06 o 
  -6  -1   2     2471.94     2262.86     64.15 o 
  -5  -1   2      243.15      215.94     35.87 o 
  -4  -1   2     1294.49     1076.73     75.46 o 
  -3  -1   2     2159.53     1859.67     41.77 o 
  -2  -1   2       30.64       27.10      4.40 o 
  -1  -1   2     3489.90     3166.17     41.37 o 
   0  -1   2      205.43      276.01     41.07 o 
   1  -1   2      142.95      166.07      9.76 o 
   2  -1   2     1319.32     1440.72     31.68 o 
   3  -1   2     6414.03     7468.97     56.65 o 
   4  -1   2      733.90      621.40     66.86 o 
   5  -1   2       62.54       62.88      7.52 o 
   6  -1   2      251.01      260.79     18.88 o 
   7  -1   2      296.48      277.92     23.50 o 
   8  -1   2     4373.94     4415.62    355.33 o 
   9  -1   2     1855.38     1824.15     39.33 o 
  10  -1   2      312.34      336.19     44.69 o 
  11  -1   2      789.73      774.05     27.23 o 
  12  -1   2        0.75       11.93      5.13 o 
  13  -1   2      671.79      747.37     64.23 o 
  14  -1   2      401.77      474.31     72.71 o 
 -12   0   2       20.71       54.73     25.92 o 
 -11   0   2      701.58      892.14     95.49 o 
 -10   0   2      154.19      209.75     32.21 o 
  -9   0   2       37.80       26.01      8.73 o 
  -8   0   2     1795.69     1784.36     66.07 o 
  -7   0   2     8199.07     8447.78    140.44 o 
  -6   0   2      713.12      717.39     30.90 o 
  -5   0   2     8026.55     7831.63     68.52 o 
  -4   0   2     4075.07     4097.76     45.82 o 
  -3   0   2      349.40      308.04     38.19 o 
  -2   0   2       27.57       13.46      3.62 o 
  -1   0   2     1773.17     1569.25     22.83 o 
   0   0   2      867.93      832.13     16.82 o 
   2   0   2        5.35        0.48      3.45 o 
   3   0   2     1897.20     2021.95    181.42 o 
   4   0   2      805.99      683.94     64.02 o 
   5   0   2     9499.15     9700.80    584.33 o 
   6   0   2      468.44      506.66     38.61 o 
   7   0   2      573.99      479.74     15.66 o 
   8   0   2       88.38      100.19     15.25 o 
   9   0   2     3341.90     3325.69     54.51 o 
  10   0   2      152.79      136.69     21.55 o 
  11   0   2     5560.14     5694.84     62.60 o 
  12   0   2       57.70       36.66     11.61 o 
  13   0   2      266.63      284.64     31.07 o 
 -12   1   2       80.48      108.67     21.04 o 
 -11   1   2       60.93       46.44     17.37 o 
 -10   1   2      734.40      729.35     44.25 o 
  -9   1   2     1381.14     1290.94     56.82 o 
  -8   1   2     1797.15     1797.41     44.63 o 
  -7   1   2     1456.99     1489.62     31.32 o 
  -6   1   2     1162.50     1209.30     26.76 o 
  -5   1   2     6846.07     6526.81     57.61 o 
  -4   1   2     1293.75     1325.51     80.91 o 
  -3   1   2    38772.98    38187.48     88.51 o 
  -2   1   2     4190.97     3875.97     99.33 o 
  -1   1   2      271.88      257.79     11.26 o 
   0   1   2     3387.37     3406.35     76.42 o 
   1   1   2     6174.87     7053.14    173.39 o 
   2   1   2     6015.69     6415.99    288.80 o 
   3   1   2     1389.60     1447.45     66.57 o 
   4   1   2     1040.46      924.41     21.82 o 
   5   1   2      207.39      218.97     23.70 o 
   6   1   2      368.57      339.94     14.72 o 
   7   1   2      195.85      166.39     25.59 o 
   8   1   2      614.92      558.93     23.17 o 
   9   1   2        2.78       30.38      9.69 o 
  10   1   2      645.77      586.82     28.89 o 
  11   1   2     1754.52     1646.63     57.96 o 
  12   1   2      677.43      674.89     35.52 o 
  13   1   2      668.80      759.55     62.41 o 
 -12   2   2      219.37      179.11     24.35 o 
 -11   2   2      292.90      348.00     54.03 o 
 -10   2   2      375.06      440.47     46.33 o 
  -9   2   2       20.90       10.51      6.49 o 
  -8   2   2      445.45      509.11     53.56 o 
  -7   2   2        2.59       11.76      7.93 o 
  -6   2   2      865.40      799.56     22.40 o 
  -5   2   2        3.79       10.72      5.63 o 
  -4   2   2     1398.68     1255.30     54.45 o 
  -3   2   2     1439.53     1438.62     48.73 o 
  -2   2   2    34267.43    32467.03    289.74 o 
  -1   2   2     6585.21     6538.13    265.80 o 
   0   2   2     6953.84     6724.25    181.33 o 
   1   2   2     3658.50     3546.31     28.88 o 
   3   2   2      822.19      757.37     25.84 o 
   4   2   2     1379.57     1193.36     28.89 o 
   5   2   2     1159.03     1216.58     33.69 o 
   6   2   2     9739.45    10721.64     80.04 o 
   7   2   2     2111.88     2049.45     51.41 o 
   8   2   2     2739.41     2606.59     72.62 o 
   9   2   2     1408.02     1369.59     54.99 o 
  10   2   2      867.76      859.41     47.74 o 
  11   2   2      539.99      520.65     32.30 o 
  12   2   2       29.26       10.74     13.79 o 
  13   2   2       67.65       73.41     21.12 o 
 -12   3   2      145.81      140.05     23.20 o 
 -11   3   2      379.64      426.13     46.11 o 
 -10   3   2      659.23      665.11     29.75 o 
  -9   3   2      173.29      167.97     24.62 o 
  -8   3   2     1639.27     1633.89     41.22 o 
  -7   3   2     1057.41     1039.23     34.35 o 
  -6   3   2     4246.73     3980.15     44.95 o 
  -5   3   2     1486.14     1391.41    117.04 o 
  -3   3   2      156.96      185.06      5.81 o 
  -2   3   2     1265.28     1279.50     59.63 o 
  -1   3   2     5179.05     4841.07     89.30 o 
   0   3   2     5523.28     5285.09     29.96 o 
   2   3   2        5.51       14.51      3.40 o 
   3   3   2      364.12      390.75     41.50 o 
   4   3   2     6768.72     6647.53     55.95 o 
   5   3   2      414.40      452.48     21.82 o 
   6   3   2     3156.78     3050.43     67.65 o 
   7   3   2      703.87      620.25     47.05 o 
   8   3   2       10.92       15.97     17.98 o 
   9   3   2      174.06      246.93     37.27 o 
  10   3   2      608.78      649.40     85.54 o 
  11   3   2     1324.99     1290.68     66.25 o 
  12   3   2     2614.61     2702.60    106.84 o 
  13   3   2      127.33      157.20     25.75 o 
 -12   4   2       18.45       17.22     10.82 o 
 -11   4   2       19.07       23.15      5.78 o 
 -10   4   2      104.16      114.28     18.43 o 
  -9   4   2      369.36      376.99     43.84 o 
  -8   4   2      727.27      668.22     39.45 o 
  -7   4   2      827.72      897.38     79.54 o 
  -6   4   2       58.95       62.47      7.94 o 
  -5   4   2       75.74       50.82      6.93 o 
  -4   4   2     1792.97     1932.65    168.11 o 
  -3   4   2      771.36      731.53     41.63 o 
  -2   4   2      123.30      132.29      5.82 o 
  -1   4   2     1322.20     1107.11     34.57 o 
   0   4   2     2481.48     2249.42     34.30 o 
   1   4   2      370.16      321.58     15.52 o 
   2   4   2       78.85       59.96      8.65 o 
   3   4   2     1757.24     1566.07    135.42 o 
   4   4   2     1148.33     1311.08    153.97 o 
   5   4   2      918.26     1188.85    132.50 o 
   6   4   2      634.58      640.58     26.80 o 
   7   4   2     2673.09     2516.07     88.59 o 
   8   4   2       82.76      109.11     22.17 o 
   9   4   2       19.20        1.66     20.16 o 
  10   4   2        1.75       -6.11     18.42 o 
  11   4   2      110.11      118.18     25.84 o 
  12   4   2       44.12       15.01     10.47 o 
 -12   5   2     1358.70     1408.63     52.79 o 
 -11   5   2      464.83      473.23     46.72 o 
 -10   5   2      359.95      384.91     38.63 o 
  -9   5   2       67.41       72.56     12.60 o 
  -8   5   2      881.23      866.34     74.18 o 
  -7   5   2     3551.38     3686.98    218.81 o 
  -6   5   2     2160.41     2146.41    120.19 o 
  -5   5   2     1113.95     1189.96    104.61 o 
  -4   5   2       39.20       46.68      5.59 o 
  -3   5   2     5683.81     5821.21    447.94 o 
  -2   5   2      635.21      569.28     14.73 o 
  -1   5   2     3173.57     2832.22     41.98 o 
   0   5   2        9.66        3.72      1.43 o 
   1   5   2     2963.67     2699.99     30.10 o 
   2   5   2      207.64      187.98      9.30 o 
   3   5   2     3263.53     3310.76    210.05 o 
   4   5   2     1752.17     1428.95    117.27 o 
   5   5   2      834.73      740.40     79.34 o 
   6   5   2      609.00      573.44     74.80 o 
   7   5   2      221.41      275.84     20.69 o 
   8   5   2      219.52      285.97     28.92 o 
   9   5   2      214.57      231.73     13.89 o 
  10   5   2     1249.62     1528.86    119.14 o 
  11   5   2      112.92      108.68     18.66 o 
  12   5   2       17.17       20.71      5.41 o 
 -12   6   2      287.35      295.37     32.84 o 
 -11   6   2       27.17       49.31     10.99 o 
 -10   6   2      458.78      461.89     55.86 o 
  -9   6   2      805.92      827.91     55.28 o 
  -8   6   2       11.09       14.92      6.44 o 
  -7   6   2      202.82      225.18     20.81 o 
  -6   6   2     3451.86     3480.68    326.27 o 
  -5   6   2      963.44     1181.21    166.15 o 
  -4   6   2     6837.19     7345.54    994.52 o 
  -3   6   2     1111.20     1118.59     54.56 o 
  -2   6   2      930.34      833.40     16.13 o 
  -1   6   2     1092.17     1061.52     38.10 o 
   0   6   2    16389.45    15310.58    258.15 o 
   1   6   2      287.20      258.02      7.08 o 
   2   6   2     7894.78     7734.62    358.09 o 
   3   6   2       60.25       66.68     10.64 o 
   4   6   2      247.66      245.79     17.43 o 
   5   6   2      504.86      569.60     36.88 o 
   6   6   2     1434.35     1568.01    154.49 o 
   7   6   2       11.27       11.85      5.60 o 
   8   6   2       25.47       17.47      5.81 o 
   9   6   2       14.91       21.95     11.43 o 
  10   6   2     1262.53     1518.81    126.61 o 
  11   6   2      133.42      146.29     20.88 o 
  12   6   2     1441.26     2117.45    197.18 o 
 -12   7   2      322.25      335.68     38.95 o 
 -11   7   2      459.47      447.12     58.60 o 
 -10   7   2       71.68       68.65      8.61 o 
  -9   7   2        5.17       11.92      7.74 o 
  -8   7   2      481.57      425.26     38.80 o 
  -7   7   2     1177.85     1216.82    123.81 o 
  -6   7   2      135.22      146.17     16.29 o 
  -5   7   2     1334.71     1436.94    199.27 o 
  -4   7   2    13936.32    17896.19    116.18 o 
  -3   7   2     4107.84     3808.04    170.16 o 
  -2   7   2     8810.27     8178.07     66.95 o 
  -1   7   2       67.47       39.28      8.14 o 
   0   7   2      229.65      202.06     11.57 o 
   1   7   2     4578.50     4262.84    100.76 o 
   2   7   2     3670.95     3509.82     77.03 o 
   3   7   2     5316.13     5044.15    219.87 o 
   4   7   2      107.52       74.05     12.78 o 
   5   7   2      549.60      514.30     21.67 o 
   6   7   2       32.06       20.36     20.34 o 
   7   7   2       31.92       35.44     13.75 o 
   8   7   2     1651.47     1878.18    234.97 o 
   9   7   2      387.82      399.15     25.11 o 
  10   7   2      324.04      299.38     26.99 o 
  11   7   2       76.86       61.64     11.93 o 
 -11   8   2     2734.71     2903.68    165.16 o 
 -10   8   2      274.93      270.26     19.91 o 
  -9   8   2       13.16       13.06      5.50 o 
  -8   8   2        8.45        7.81      5.85 o 
  -7   8   2      502.38      534.27     61.19 o 
  -6   8   2        0.08        7.66      5.59 o 
  -5   8   2      533.66      533.84     82.14 o 
  -4   8   2      118.21      124.55     18.00 o 
  -3   8   2      461.97      424.16     16.54 o 
  -2   8   2      158.99      108.46     18.24 o 
  -1   8   2     9962.73     9269.85    229.20 o 
   0   8   2      208.01      176.14     19.20 o 
   1   8   2      642.81      592.10     20.09 o 
   2   8   2        6.72        5.56      3.26 o 
   3   8   2     3227.89     3154.12     84.45 o 
   4   8   2       59.48       67.24     10.46 o 
   5   8   2     2848.52     3023.25    147.12 o 
   6   8   2      388.37      380.84     24.06 o 
   7   8   2      424.20      438.63     21.71 o 
   8   8   2       12.21        8.77      7.72 o 
   9   8   2     1603.61     1946.80     94.92 o 
  10   8   2       75.71       80.74     16.32 o 
 -11   9   2      762.44      783.10     69.68 o 
 -10   9   2       53.55       61.72      9.54 o 
  -9   9   2      557.30      578.92     93.44 o 
  -8   9   2      397.46      356.48     48.49 o 
  -7   9   2       45.38       36.12     17.76 o 
  -6   9   2      123.89      129.25     47.53 o 
  -5   9   2      585.41      542.26    117.53 o 
  -4   9   2      692.18      780.20     73.76 o 
  -3   9   2      299.57      272.93     16.32 o 
  -2   9   2      491.38      421.69     39.21 o 
  -1   9   2      152.51      103.02     19.07 o 
   0   9   2     1899.81     1520.57    108.06 o 
   1   9   2     2042.32     2021.32     64.90 o 
   2   9   2     1539.80     1428.42     23.96 o 
   3   9   2      207.58      191.43     20.76 o 
   4   9   2       66.90       76.43     11.19 o 
   5   9   2       71.68       77.62     11.39 o 
   6   9   2      482.63      499.16     54.55 o 
   7   9   2       47.16       56.72     11.39 o 
   8   9   2     1157.06     1225.95     36.05 o 
   9   9   2        5.42        7.07     12.74 o 
  10   9   2        0.25        8.12      6.28 o 
 -10  10   2       66.73       61.62      8.44 o 
  -9  10   2        1.73        2.30      3.97 o 
  -8  10   2      626.34      607.09     95.88 o 
  -7  10   2       61.90       51.54     18.29 o 
  -6  10   2        6.19        6.67      7.59 o 
  -5  10   2      378.12      297.43     85.58 o 
  -3  10   2      663.94      458.12     65.03 o 
  -2  10   2     6767.37     6437.45    521.57 o 
  -1  10   2     2421.70     2209.63    116.15 o 
   0  10   2       55.27       47.06     11.26 o 
   1  10   2      590.69      580.49     34.56 o 
   2  10   2     3643.71     3777.51     83.10 o 
   3  10   2      407.02      373.83     34.74 o 
   4  10   2     5108.92     5220.44     68.13 o 
   5  10   2      916.39      916.41     43.68 o 
   6  10   2        1.77        2.77      2.68 o 
   7  10   2      168.95      161.41     19.88 o 
   8  10   2       97.26      100.29     24.00 o 
   9  10   2       53.46       52.46     19.90 o 
 -10  11   2       60.67       52.44     12.96 o 
  -9  11   2      185.62      149.06     60.49 o 
  -8  11   2        1.90        3.67      4.86 o 
  -7  11   2      230.91      181.33     60.10 o 
  -6  11   2      611.74      535.24    118.01 o 
  -5  11   2      687.47      551.17    114.95 o 
  -4  11   2       11.60        9.87      4.13 o 
  -3  11   2       50.65       37.28      8.19 o 
  -1  11   2     3032.18     2768.70     84.88 o 
   0  11   2      413.32      344.79     50.16 o 
   1  11   2      879.05      856.43     88.33 o 
   2  11   2     1349.34     1304.63     62.67 o 
   3  11   2      295.33      303.40     23.80 o 
   4  11   2        5.70        8.83      5.11 o 
   5  11   2     2255.88     2332.92     48.90 o 
   6  11   2      302.72      300.13     41.07 o 
   7  11   2      741.42      773.78     77.77 o 
   8  11   2       72.75       42.86     11.52 o 
  -9  12   2      874.33     1050.12     69.57 o 
  -8  12   2       22.67       25.66      7.42 o 
  -7  12   2      732.32      965.20     68.43 o 
  -6  12   2      103.30      135.47     25.57 o 
  -5  12   2     1797.42     2129.14     73.14 o 
  -4  12   2      397.66      407.19     50.15 o 
  -3  12   2     2960.81     2936.84    276.08 o 
  -2  12   2       88.60       87.60     15.13 o 
  -1  12   2      737.50      636.26     50.85 o 
   0  12   2      351.07      314.49     42.60 o 
   1  12   2     1443.44     1360.20     49.27 o 
   2  12   2      149.71      154.43     18.18 o 
   3  12   2     2289.29     2335.59     84.58 o 
   4  12   2      319.10      309.46     34.26 o 
   5  12   2      388.35      363.45     51.98 o 
   6  12   2      139.71      125.69     23.13 o 
   7  12   2      500.16      559.50     62.93 o 
  -8  13   2      737.02      880.62     55.25 o 
  -7  13   2      880.74     1008.40     54.55 o 
  -6  13   2       78.06      101.77     17.63 o 
  -5  13   2      211.49      220.31     41.02 o 
  -4  13   2       10.63       10.44      6.34 o 
  -3  13   2       10.62       12.95      7.80 o 
  -2  13   2      681.44      614.86     69.29 o 
  -1  13   2      176.54      169.85     23.42 o 
   0  13   2      333.69      283.24     34.90 o 
   1  13   2       37.30       31.59      7.96 o 
   2  13   2      358.74      368.42     39.10 o 
   3  13   2        5.04        8.97      4.12 o 
   4  13   2     1855.12     1814.79     66.73 o 
   5  13   2      343.88      367.12     37.45 o 
  -6  14   2       43.77       58.66     13.35 o 
  -5  14   2       57.27       63.89     16.76 o 
  -4  14   2       67.55       73.73     12.29 o 
  -3  14   2      207.23      174.69     32.47 o 
  -2  14   2       65.82       59.09     15.97 o 
  -1  14   2       63.75       36.05     14.58 o 
   0  14   2     1906.44     1759.17     60.25 o 
   1  14   2       26.43        4.69      6.98 o 
   2  14   2     1380.09     1308.60     79.69 o 
   3  14   2     1240.90     1162.93     73.21 o 
  -4  15   2      266.09      286.79     31.89 o 
  -3  15   2       11.35       29.56      9.85 o 
  -2  15   2       27.24       27.36     15.19 o 
  -1  15   2        0.34       -1.13     13.35 o 
   0  15   2      284.84      233.31     44.52 o 
   1  15   2      583.44      629.41    102.39 o 
   0 -12   3       50.64       24.35     10.74 o 
   1 -12   3      654.82      636.47     62.58 o 
   2 -12   3       44.25       30.90     17.72 o 
   3 -12   3        1.11       18.59      7.00 o 
   4 -12   3        2.77        5.66      5.76 o 
   5 -12   3      318.61      419.49     49.40 o 
   6 -12   3      120.18      113.12     20.77 o 
   7 -12   3      448.82      292.50    143.41 o 
   8 -12   3       37.26       16.43      7.41 o 
  -3 -11   3      179.39      176.25     27.49 o 
  -2 -11   3       95.38       88.26     11.06 o 
  -1 -11   3       15.77       13.43      5.74 o 
   0 -11   3      670.50      600.00     98.11 o 
   1 -11   3     1121.29     1088.81     99.07 o 
   2 -11   3     1365.28     1209.58    168.63 o 
   3 -11   3      260.00      289.75     48.66 o 
   4 -11   3       88.98       85.62     16.76 o 
   5 -11   3       48.47       20.77     12.22 o 
   6 -11   3       91.77       98.72     28.28 o 
   7 -11   3       83.96       63.07     19.03 o 
   8 -11   3      578.07      573.01    223.45 o 
   9 -11   3      293.97      204.21     89.42 o 
  -4 -10   3        0.43        3.53      8.25 o 
  -3 -10   3       13.06       14.22      5.24 o 
  -2 -10   3      835.97      846.25     70.55 o 
  -1 -10   3       95.86       68.05     11.93 o 
   0 -10   3     1186.02     1035.98     81.87 o 
   1 -10   3       49.92       30.38     13.62 o 
   2 -10   3      393.51      364.85     75.55 o 
   3 -10   3      425.74      427.43     42.64 o 
   4 -10   3      352.83      349.03     38.84 o 
   5 -10   3        5.34       10.74     11.87 o 
   6 -10   3      112.42      165.14     28.89 o 
   7 -10   3       79.88      111.29     18.85 o 
   8 -10   3       94.13       69.98     22.34 o 
   9 -10   3      216.46      131.82     38.97 o 
  10 -10   3      320.64      273.37     96.62 o 
  11 -10   3       18.84       14.26     12.61 o 
  -5  -9   3       64.15       70.74     11.03 o 
  -4  -9   3      102.50      118.65     18.37 o 
  -3  -9   3      106.65      104.02     15.04 o 
  -2  -9   3        0.90        4.89      7.89 o 
  -1  -9   3     4186.12     4228.45    349.27 o 
   0  -9   3     1115.96     1146.34     86.63 o 
   1  -9   3     2792.95     2509.96     64.15 o 
   2  -9   3      239.88      215.69     28.38 o 
   3  -9   3     1277.40     1199.97    146.51 o 
   4  -9   3       88.89       84.21     12.94 o 
   5  -9   3       24.07       11.70     15.01 o 
   6  -9   3        8.20        6.02     10.56 o 
   7  -9   3       68.46       67.03     17.11 o 
   8  -9   3      120.19       99.37     28.93 o 
   9  -9   3      688.51      566.50    160.21 o 
  10  -9   3     2076.69     1745.03    459.64 o 
  11  -9   3      843.76      729.19    196.91 o 
  -6  -8   3      177.49      170.03     34.04 o 
  -5  -8   3     1445.71     1557.95     80.91 o 
  -4  -8   3       44.04       38.84     11.96 o 
  -3  -8   3     2456.31     2386.35     70.44 o 
  -2  -8   3       11.98        6.61     15.06 o 
  -1  -8   3      519.70      536.93     44.04 o 
   0  -8   3       82.08       55.93     10.62 o 
   1  -8   3       13.24        9.95     12.66 o 
   2  -8   3      327.50      346.33     43.34 o 
   3  -8   3     2883.81     2897.38    322.17 o 
   4  -8   3      202.05      199.11     29.98 o 
   5  -8   3      342.91      371.40     48.01 o 
   6  -8   3       98.32      124.90     21.82 o 
   7  -8   3      573.46      604.45     39.71 o 
   8  -8   3      280.84      236.55     83.71 o 
   9  -8   3      624.77      544.42    135.20 o 
  10  -8   3       14.89       16.80      6.96 o 
  11  -8   3      370.49      291.38     92.96 o 
  12  -8   3       74.33       57.54     17.08 o 
  -7  -7   3       28.67        9.69      9.60 o 
  -6  -7   3     1196.49     1282.91    130.58 o 
  -5  -7   3      292.74      322.26     51.32 o 
  -4  -7   3      672.51      677.85     88.07 o 
  -3  -7   3      182.54      143.06     35.96 o 
  -2  -7   3      718.69      636.61     58.47 o 
  -1  -7   3     1001.52      590.66     12.66 o 
   0  -7   3     2367.19     2349.70    167.67 o 
   1  -7   3      284.66      257.49     51.24 o 
   2  -7   3        0.55       10.72      8.03 o 
   3  -7   3     1341.99     1383.96    137.56 o 
   4  -7   3    14440.35    17578.47    104.13 o 
   5  -7   3     1904.25     2182.99     73.23 o 
   6  -7   3     2455.11     2836.06     90.51 o 
   7  -7   3      259.70      240.89     71.18 o 
   8  -7   3      335.73      280.07     56.74 o 
   9  -7   3       23.90       21.65      6.44 o 
  10  -7   3     1946.45     1887.23    389.68 o 
  11  -7   3      360.12      334.65     70.22 o 
  12  -7   3      322.91      291.01     32.38 o 
  13  -7   3      412.15      403.91     36.06 o 
  -8  -6   3      589.84      688.50    100.38 o 
  -7  -6   3       44.47       47.83     18.59 o 
  -6  -6   3      566.73      568.57     72.10 o 
  -5  -6   3     1864.78     1978.31     66.86 o 
  -4  -6   3     1646.20     1579.07     59.53 o 
  -3  -6   3      354.77      372.53     72.10 o 
  -2  -6   3      414.33      446.38     47.74 o 
  -1  -6   3      118.68       98.77      8.82 o 
   0  -6   3     1312.50     1200.52     80.13 o 
   1  -6   3       66.33       70.93     14.01 o 
   2  -6   3      577.36      525.70     43.73 o 
   3  -6   3        0.71        6.70      4.93 o 
   4  -6   3       64.38       90.95     21.04 o 
   5  -6   3      581.34      675.32     56.82 o 
   6  -6   3     2206.24     2562.68     74.02 o 
   7  -6   3     1096.40      926.61    224.02 o 
   8  -6   3     3047.95     2944.83    605.80 o 
   9  -6   3       51.13       52.90      9.72 o 
  10  -6   3        2.44        3.62      6.27 o 
  11  -6   3        3.11        5.42      3.32 o 
  12  -6   3      261.35      237.16     24.78 o 
  13  -6   3      311.60      293.71     32.07 o 
  -9  -5   3      351.42      412.94     63.02 o 
  -8  -5   3      313.00      334.82     51.59 o 
  -7  -5   3     1116.59     1156.70     75.33 o 
  -6  -5   3      225.58      325.83     66.69 o 
  -5  -5   3       27.10        7.59     11.96 o 
  -4  -5   3     2627.84     2597.60     97.76 o 
  -3  -5   3      507.07      450.30     81.87 o 
  -2  -5   3     2109.07     1959.81     57.52 o 
  -1  -5   3        7.77        6.68      4.37 o 
   0  -5   3      839.53      742.28     26.23 o 
   1  -5   3      663.47      647.39     32.43 o 
   2  -5   3        8.48        7.05      5.07 o 
   3  -5   3    70897.63    79127.94   7473.16 o 
   4  -5   3     1798.72     2246.80     55.34 o 
   5  -5   3     1183.24     1312.59     77.60 o 
   6  -5   3      133.61      183.91     30.03 o 
   7  -5   3       45.33       42.66      8.68 o 
   8  -5   3      184.33      191.91     26.88 o 
   9  -5   3      617.80      573.61    102.82 o 
  10  -5   3       62.49       62.25      8.05 o 
  11  -5   3       17.58       10.38      5.68 o 
  12  -5   3        0.57       16.02      6.14 o 
  13  -5   3     1955.88     1946.22    159.41 o 
  -9  -4   3       74.10       57.78     17.89 o 
  -8  -4   3        2.15        7.59     11.52 o 
  -7  -4   3     2414.71     2485.52     78.47 o 
  -6  -4   3      485.26      427.61     78.56 o 
  -5  -4   3      211.46      241.52     51.85 o 
  -4  -4   3      512.76      523.27     90.86 o 
  -3  -4   3      163.58      163.75     29.94 o 
  -2  -4   3      171.52      183.73     39.71 o 
  -1  -4   3     6711.10     6297.76    102.25 o 
   0  -4   3      734.19      664.47     22.41 o 
   1  -4   3     2128.72     1968.30    174.88 o 
   2  -4   3       63.64       65.57     12.61 o 
   3  -4   3       13.48       25.66      9.51 o 
   4  -4   3      163.09      241.08     44.34 o 
   5  -4   3      506.13      608.29     43.90 o 
   6  -4   3      232.43      252.95     51.67 o 
   7  -4   3      636.69      618.32    127.26 o 
   8  -4   3      344.70      294.12     65.03 o 
   9  -4   3     1738.52     1529.15    124.45 o 
  10  -4   3      301.51      287.33     28.95 o 
  11  -4   3       70.90       61.06      9.14 o 
  12  -4   3     1223.96     1175.16     90.72 o 
  13  -4   3      137.19      153.92     17.24 o 
  14  -4   3      424.72      417.13     49.80 o 
 -10  -3   3      690.93      793.42    121.59 o 
  -9  -3   3      118.59      144.37     34.56 o 
  -8  -3   3      454.71      536.63     77.25 o 
  -7  -3   3      802.11      911.79     38.32 o 
  -6  -3   3     1307.61     1135.87     72.99 o 
  -5  -3   3        3.20        4.36     13.53 o 
  -4  -3   3     3586.73     3520.98     85.36 o 
  -3  -3   3     2822.38     2726.08     64.24 o 
  -2  -3   3     4334.04     4292.67     55.25 o 
  -1  -3   3     1357.16     1320.16     27.20 o 
   0  -3   3     4473.97     4187.18     86.58 o 
   1  -3   3       11.58        3.23      3.57 o 
   3  -3   3     3732.02     4414.43     58.04 o 
   4  -3   3     8882.22    11390.41     89.12 o 
   5  -3   3     1158.80     1408.69     36.57 o 
   6  -3   3     4724.92     4503.10    727.17 o 
   7  -3   3      435.99      366.14     52.89 o 
   8  -3   3     2840.51     2769.06    223.21 o 
   9  -3   3       99.88      112.12     13.24 o 
  10  -3   3      450.85      459.01     55.35 o 
  11  -3   3     1475.54     1497.95    132.71 o 
  12  -3   3     1896.09     2013.32    153.75 o 
  13  -3   3      184.07      159.79     23.39 o 
  14  -3   3      140.84      137.10     25.14 o 
 -10  -2   3        2.19      -11.35     18.42 o 
  -9  -2   3      229.96      297.03     41.55 o 
  -8  -2   3     1061.68      991.47     55.25 o 
  -7  -2   3      352.62      334.65     49.40 o 
  -6  -2   3      340.79      389.90     54.12 o 
  -5  -2   3     1683.10     1558.47     65.51 o 
  -4  -2   3      241.06      196.10     22.52 o 
  -3  -2   3        9.97       -2.53     10.39 o 
  -2  -2   3     7828.68     7648.07     71.40 o 
  -1  -2   3      119.57      112.63     17.00 o 
   0  -2   3     1459.07     1369.78     59.00 o 
   1  -2   3        3.17        4.38      2.20 o 
   2  -2   3      181.32      105.27     23.74 o 
   3  -2   3      526.95      480.85     13.79 o 
   4  -2   3    16601.64    19584.37    136.34 o 
   5  -2   3     7139.51     8639.46     72.10 o 
   6  -2   3      635.90      586.85     55.29 o 
   7  -2   3     1305.23     1200.91    102.59 o 
   8  -2   3       87.69      132.99     17.63 o 
   9  -2   3      869.25      769.37     83.17 o 
  10  -2   3     2404.46     2431.43    200.41 o 
  11  -2   3     2056.58     2157.46    170.67 o 
  12  -2   3       90.75       96.47     14.70 o 
  13  -2   3       41.21       26.80      8.93 o 
  14  -2   3      546.03      548.73     28.77 o 
 -11  -1   3      799.24      800.84     66.34 o 
 -10  -1   3      456.80      543.96     57.61 o 
  -9  -1   3     1903.76     2057.22     82.40 o 
  -8  -1   3      491.30      501.36     53.16 o 
  -7  -1   3       42.97       61.27     18.59 o 
  -6  -1   3      175.40      177.10     38.32 o 
  -5  -1   3     1817.47     1670.46     60.58 o 
  -4  -1   3     1428.61     1319.64     53.24 o 
  -3  -1   3     2149.96     2182.00     32.67 o 
  -2  -1   3     2375.32     2459.67    201.85 o 
  -1  -1   3      946.20      766.27     20.16 o 
   0  -1   3     3124.09     3134.81     58.65 o 
   1  -1   3     1054.68     1263.74     41.61 o 
   2  -1   3    11275.53    13257.79     91.91 o 
   3  -1   3     1277.61     1296.01     38.23 o 
   4  -1   3       54.08       47.57     11.78 o 
   5  -1   3    12568.80    12456.38   1364.26 o 
   6  -1   3      926.39      920.69     57.87 o 
   7  -1   3    29726.02    35812.04   2685.86 o 
   8  -1   3      480.00      475.96     33.33 o 
   9  -1   3      491.04      499.57     61.46 o 
  10  -1   3      236.47      286.18     37.12 o 
  11  -1   3      280.91      322.73     39.99 o 
  12  -1   3      405.33      394.34     27.41 o 
  13  -1   3      876.72      778.96     39.67 o 
  14  -1   3      158.98      222.66     43.82 o 
 -11   0   3       80.51       85.10     19.64 o 
 -10   0   3      959.54     1053.44    101.95 o 
  -9   0   3     3284.22     3483.45    100.99 o 
  -8   0   3      677.06      632.73     60.23 o 
  -7   0   3      793.29      784.87     37.62 o 
  -6   0   3     1245.19     1187.07     37.79 o 
  -5   0   3     1098.00      956.12     33.60 o 
  -4   0   3      362.29      394.35     22.96 o 
  -2   0   3      309.37      327.18      5.38 o 
  -1   0   3      681.42      633.02     17.69 o 
   0   0   3     1521.21     1528.97     34.57 o 
   1   0   3      245.81      329.03     12.93 o 
   2   0   3     1313.28     1434.04     48.05 o 
   3   0   3      601.59      497.79     12.22 o 
   4   0   3     1595.04     1471.04    152.88 o 
   5   0   3       21.48       31.20      4.73 o 
   6   0   3      806.86      806.52     45.98 o 
   7   0   3     1116.06      986.46     55.68 o 
   8   0   3     2695.55     2626.89    200.19 o 
   9   0   3     1437.28     1310.90     32.51 o 
  10   0   3       37.86       49.47     10.88 o 
  11   0   3       76.34       66.39     10.86 o 
  12   0   3      228.22      201.06     26.75 o 
  13   0   3     2338.04     2297.77     91.13 o 
  14   0   3       45.92       62.67     22.26 o 
 -11   1   3        7.29       18.59     15.45 o 
 -10   1   3       18.09       14.05     13.09 o 
  -9   1   3        7.21       11.17      7.59 o 
  -8   1   3     2180.19     2252.65     73.58 o 
  -7   1   3      429.62      492.46     66.25 o 
  -6   1   3     5548.06     5478.97     67.56 o 
  -5   1   3     2539.49     2499.56     51.72 o 
  -4   1   3      727.05      593.31     17.15 o 
  -3   1   3      708.79      781.04     19.46 o 
  -2   1   3     5046.27     4627.32     85.30 o 
  -1   1   3     3489.73     3364.69     47.29 o 
   0   1   3     1457.59     1423.14     34.29 o 
   1   1   3      893.01      910.07     33.25 o 
   2   1   3      175.16      188.21     18.09 o 
   3   1   3        0.91        5.94      3.23 o 
   4   1   3     4772.61     4823.32    360.91 o 
   5   1   3     1473.78     1526.78    107.37 o 
   6   1   3     7937.47     8087.21    115.96 o 
   7   1   3      421.66      424.11     13.47 o 
   8   1   3     1011.50      897.08     23.26 o 
   9   1   3       11.78       15.08      7.65 o 
  10   1   3      341.17      429.88     70.53 o 
  11   1   3       66.71       47.83     12.92 o 
  12   1   3      101.23       97.58     19.29 o 
  13   1   3      230.69      218.39     35.87 o 
  14   1   3     1076.59     1144.92     96.19 o 
 -11   2   3      150.84      159.03     23.13 o 
 -10   2   3     1094.43     1180.70     48.97 o 
  -9   2   3       14.05       37.39     30.16 o 
  -8   2   3      332.89      330.82     43.86 o 
  -7   2   3       63.03       81.68     14.38 o 
  -6   2   3     6366.06     6233.11    116.66 o 
  -5   2   3     3277.91     3131.52     56.08 o 
  -4   2   3     5138.30     5115.33     54.29 o 
  -3   2   3      572.54      683.14     23.90 o 
  -2   2   3       12.62        8.07      2.73 o 
  -1   2   3     4001.83     3716.93     42.01 o 
   1   2   3     4445.03     4976.95    207.52 o 
   2   2   3       17.17       20.95      5.41 o 
   3   2   3      621.23      606.85     13.56 o 
   4   2   3      356.62      292.14     14.14 o 
   5   2   3      447.02      297.55     13.97 o 
   6   2   3     5811.91     5460.37     55.60 o 
   7   2   3     2401.07     2186.57     53.51 o 
   8   2   3     2170.63     2098.24     61.88 o 
   9   2   3        1.43       -6.55     16.85 o 
  10   2   3      196.98      235.41     36.92 o 
  11   2   3     1262.41     1166.47     82.05 o 
  12   2   3      704.63      713.55     74.10 o 
  13   2   3      154.52      130.58     21.56 o 
 -11   3   3        4.00       13.35      7.47 o 
 -10   3   3       57.87       72.12     15.31 o 
  -9   3   3     1040.61     1058.88     35.67 o 
  -8   3   3     1899.74     1846.50     38.80 o 
  -7   3   3     2544.54     2427.50     56.62 o 
  -6   3   3       19.90       18.30      5.77 o 
  -5   3   3      444.88      428.56     12.67 o 
  -4   3   3     2473.82     2927.34    192.23 o 
  -3   3   3     3709.85     3538.95    157.41 o 
  -2   3   3     1196.11     1205.14     73.16 o 
  -1   3   3     1353.95     1191.02     27.04 o 
   0   3   3    13833.66    14245.47    594.93 o 
   1   3   3    22866.33    22726.45    149.52 o 
   2   3   3     4017.94     3972.84    101.29 o 
   3   3   3     1433.90     1323.21    112.55 o 
   4   3   3    11365.57    11334.55     83.10 o 
   5   3   3     3698.20     3626.42     51.06 o 
   6   3   3       51.46       45.21     10.74 o 
   7   3   3     3082.20     2843.92     66.25 o 
   8   3   3       57.04       49.58     19.29 o 
   9   3   3     4060.20     4143.50     93.22 o 
  10   3   3       19.44       38.67     11.43 o 
  11   3   3       74.08      116.70     23.31 o 
  12   3   3      283.00      255.66     25.66 o 
  13   3   3      375.47      478.23     68.96 o 
 -11   4   3     1532.10     1697.72     52.27 o 
 -10   4   3      270.57      287.41     41.68 o 
  -9   4   3      841.84      890.34     31.73 o 
  -8   4   3        1.59       -8.44     10.99 o 
  -7   4   3     1132.82     1122.30     35.23 o 
  -6   4   3     3838.53     3809.80     52.32 o 
  -5   4   3      230.21      235.46     20.94 o 
  -4   4   3     3087.90     3067.04    131.25 o 
  -3   4   3     2701.51     2858.85    103.21 o 
  -2   4   3       16.65       17.56      3.23 o 
  -1   4   3      751.13      627.53     15.36 o 
   0   4   3      329.06      332.23      6.30 o 
   1   4   3     2409.77     2310.39     31.03 o 
   2   4   3      374.15      331.46     15.80 o 
   3   4   3     2062.64     2019.66    166.93 o 
   4   4   3     1385.01     1219.25    141.84 o 
   5   4   3     3681.69     3711.56    416.17 o 
   6   4   3     2870.30     2528.03     58.57 o 
   7   4   3     1265.41     1202.17     38.67 o 
   8   4   3      318.29      366.42     51.32 o 
   9   4   3      121.18      176.32     28.89 o 
  10   4   3      281.00      283.33     48.09 o 
  11   4   3      744.26      817.25     94.88 o 
  12   4   3      525.63      597.29     78.38 o 
  13   4   3        1.36        1.75      7.94 o 
 -11   5   3       33.21       40.15      7.69 o 
 -10   5   3     2996.34     3108.68     72.95 o 
  -9   5   3      428.23      401.42     30.07 o 
  -8   5   3      453.61      414.51     20.98 o 
  -7   5   3        8.52       26.46     10.41 o 
  -6   5   3      931.67      984.40     63.32 o 
  -5   5   3       28.59       31.58      4.39 o 
  -4   5   3     1632.95     1520.80     90.43 o 
  -3   5   3     1102.31     1270.63     96.43 o 
  -2   5   3        5.56        2.65      1.49 o 
  -1   5   3     1631.09     1554.90     37.38 o 
   0   5   3     2221.83     2007.73     33.34 o 
   1   5   3     2010.32     1997.67     61.10 o 
   2   5   3     5702.63     5617.83     49.40 o 
   3   5   3       98.05      109.03     18.42 o 
   4   5   3     1768.01     2159.16    197.79 o 
   5   5   3      121.36      132.17     29.41 o 
   6   5   3     1823.08     1849.23    192.72 o 
   7   5   3       45.42       64.05     13.49 o 
   8   5   3     1805.07     1958.87    302.14 o 
   9   5   3      101.95      112.51     19.03 o 
  10   5   3      155.04      109.89     18.77 o 
  11   5   3       78.06      117.92     20.51 o 
  12   5   3      279.13      340.32     54.12 o 
 -11   6   3        0.51        4.00      7.97 o 
 -10   6   3      211.07      188.71     26.01 o 
  -9   6   3      636.57      623.95     31.60 o 
  -8   6   3     1971.29     2042.65    149.63 o 
  -7   6   3      968.22      956.95     68.33 o 
  -6   6   3     2883.72     2916.73    215.81 o 
  -5   6   3       45.89       46.97      6.97 o 
  -4   6   3     1457.00     1567.38    139.57 o 
  -3   6   3     2430.40     2328.28    115.62 o 
  -2   6   3     4137.85     3947.43     26.23 o 
  -1   6   3     4094.01     3927.29     47.40 o 
   0   6   3       53.54       59.79     19.46 o 
   1   6   3      680.42      610.50     29.20 o 
   2   6   3     1822.47     1706.77     50.98 o 
   3   6   3     1727.71     1568.28     83.97 o 
   4   6   3     4678.04     4682.71    387.41 o 
   5   6   3        7.90       15.27     13.05 o 
   6   6   3        5.36        1.45      6.01 o 
   7   6   3     2128.28     2257.54    297.25 o 
   8   6   3      861.84     1038.94    120.71 o 
   9   6   3     2333.26     2603.36    401.68 o 
  10   6   3      610.53      659.22     88.55 o 
  11   6   3      257.37      268.11     26.06 o 
  12   6   3       75.74      111.43     17.46 o 
 -11   7   3      879.84      865.45     27.80 o 
 -10   7   3      732.95      710.67     25.45 o 
  -9   7   3      261.94      291.88     26.05 o 
  -8   7   3      362.56      386.92     26.36 o 
  -7   7   3     4230.57     4295.93    253.88 o 
  -6   7   3      242.99      291.97     23.09 o 
  -5   7   3     8392.50     9061.44   1151.81 o 
  -4   7   3     1281.48     1382.41    118.21 o 
  -3   7   3      609.51      612.51     23.12 o 
  -2   7   3      645.27      561.25     19.19 o 
  -1   7   3     5184.36     4919.64     49.93 o 
   0   7   3     2486.00     2459.51     64.59 o 
   1   7   3     1448.57     1346.38     25.16 o 
   2   7   3     1987.34     2052.65     50.80 o 
   3   7   3     4859.56     5137.34    338.23 o 
   4   7   3      436.78      454.80     18.59 o 
   5   7   3    10197.07    10866.98   1046.15 o 
   6   7   3      280.64      305.74     17.40 o 
   7   7   3      931.90     1009.08     70.83 o 
   8   7   3     1828.16     2123.87    294.41 o 
   9   7   3      532.61      591.37     25.76 o 
  10   7   3      411.42      472.65     23.60 o 
  11   7   3      552.46      704.27     80.43 o 
  12   7   3      294.02      377.87     29.24 o 
 -11   8   3      310.11      290.53     33.55 o 
 -10   8   3      367.54      377.69     28.32 o 
  -9   8   3     1476.14     1509.95     98.57 o 
  -8   8   3      441.68      443.20     23.20 o 
  -7   8   3      650.14      689.99     78.64 o 
  -6   8   3       92.94      103.06     12.77 o 
  -5   8   3      178.06      182.75     59.05 o 
  -4   8   3     2336.82     2311.00    181.08 o 
  -3   8   3     2857.31     2940.66    116.66 o 
  -2   8   3     1013.83      923.85     30.65 o 
  -1   8   3      840.79      767.05     20.93 o 
   0   8   3      202.01      174.40     30.72 o 
   1   8   3     7426.20     7006.37     55.65 o 
   2   8   3     3833.01     3952.46    119.71 o 
   3   8   3     2920.78     2892.93    114.69 o 
   4   8   3      590.63      582.32     33.08 o 
   5   8   3      261.99      239.69     27.82 o 
   6   8   3      932.41     1025.15     74.24 o 
   7   8   3     3477.60     3889.04    485.65 o 
   8   8   3     2617.76     2865.72    364.76 o 
   9   8   3      626.67      690.79     84.49 o 
  10   8   3      343.62      367.33     26.86 o 
  11   8   3       24.38       35.66      7.66 o 
 -11   9   3       34.43       26.54      4.96 o 
 -10   9   3       26.62       25.95      5.03 o 
  -9   9   3      215.65      196.14     21.72 o 
  -8   9   3     1260.36     1433.67    133.11 o 
  -7   9   3        9.59        6.64      3.52 o 
  -6   9   3     1786.40     1893.81    260.85 o 
  -5   9   3       15.45       19.49      5.80 o 
  -4   9   3       72.13       59.67     11.83 o 
  -3   9   3       37.08       28.45      7.12 o 
  -2   9   3     3343.38     3094.85     62.27 o 
  -1   9   3     1064.69     1039.15     22.89 o 
   0   9   3     1757.76     1702.75     57.08 o 
   1   9   3       14.06       11.80      3.62 o 
   2   9   3     3854.92     3834.86     79.34 o 
   3   9   3       37.41       46.25      7.04 o 
   4   9   3     2651.91     2645.08    130.97 o 
   5   9   3        4.29        8.36      4.15 o 
   6   9   3     1613.16     1643.00    119.89 o 
   7   9   3      169.82      180.11     20.81 o 
   8   9   3      330.24      366.76     28.28 o 
   9   9   3      263.64      267.95     29.10 o 
  10   9   3      810.52      911.95     33.29 o 
 -10  10   3      454.71      446.78     38.46 o 
  -9  10   3       28.12       23.00      5.64 o 
  -8  10   3       25.58       21.91      4.81 o 
  -7  10   3      254.85      250.10     63.28 o 
  -6  10   3      943.14      964.99    162.44 o 
  -5  10   3      461.58      429.49    114.69 o 
  -4  10   3     2313.10     2163.48     57.96 o 
  -3  10   3       76.59       89.03     10.92 o 
  -2  10   3      379.34      338.81     46.84 o 
  -1  10   3      910.75      853.25     28.76 o 
   0  10   3      220.86      177.62     44.34 o 
   1  10   3      884.49      901.25     20.06 o 
   2  10   3      103.11      109.42     12.69 o 
   3  10   3       70.58       72.60     11.17 o 
   4  10   3     1265.92     1265.34     36.19 o 
   5  10   3     1562.95     1539.03     83.92 o 
   6  10   3      463.88      505.35     31.25 o 
   7  10   3      287.24      304.81     28.43 o 
   8  10   3        2.42       -3.63      5.77 o 
   9  10   3       36.31       19.93      4.55 o 
 -10  11   3        5.19        8.55      6.95 o 
  -9  11   3     1729.89     1773.76    244.00 o 
  -8  11   3      379.00      352.90    121.15 o 
  -7  11   3     1684.74     1741.00    319.51 o 
  -6  11   3      112.60       93.70     41.42 o 
  -5  11   3      448.50      337.72    104.57 o 
  -4  11   3      292.29      289.71     40.26 o 
  -3  11   3     2906.02     2868.99    182.57 o 
  -2  11   3      621.89      567.03     45.72 o 
  -1  11   3     2595.48     2573.02     58.81 o 
   0  11   3      171.63      108.48     53.02 o 
   1  11   3      660.18      572.85     36.66 o 
   2  11   3       57.98       47.08      6.51 o 
   3  11   3     1772.22     1760.71     42.89 o 
   4  11   3      362.01      380.66     33.87 o 
   5  11   3      895.16      939.87     27.84 o 
   6  11   3      119.92      106.28     13.99 o 
   7  11   3     1359.06     1455.62     63.46 o 
   8  11   3       16.04        6.82      4.92 o 
  -9  12   3        7.10       11.35      6.11 o 
  -8  12   3      318.98      371.83     31.77 o 
  -7  12   3      819.21      995.66     50.63 o 
  -6  12   3     2776.24     3292.39    115.48 o 
  -5  12   3      792.81      904.36     39.28 o 
  -4  12   3      709.66      758.36     59.14 o 
  -3  12   3       35.06       38.48      7.21 o 
  -2  12   3      787.99      721.23     57.82 o 
  -1  12   3       14.80        6.07      7.51 o 
   0  12   3      568.59      562.43     59.46 o 
   1  12   3       95.25       59.96     21.12 o 
   2  12   3      219.79      230.98     24.31 o 
   3  12   3     2774.38     2990.91     63.28 o 
   4  12   3     1132.31     1112.48     37.62 o 
   5  12   3      345.37      332.07     30.05 o 
   6  12   3        5.74        4.42      4.29 o 
   7  12   3       76.53       71.90     18.68 o 
  -8  13   3      146.42      131.63     26.88 o 
  -7  13   3      139.26      145.15     25.49 o 
  -6  13   3      490.36      567.61     45.82 o 
  -5  13   3       93.41      106.05     22.61 o 
  -4  13   3     1947.12     1994.79    213.67 o 
  -3  13   3      448.05      439.02     38.68 o 
  -2  13   3      202.94      180.21     26.75 o 
  -1  13   3       39.49       25.10      9.54 o 
   0  13   3      343.15      314.59     36.81 o 
   1  13   3      257.05      231.57     28.64 o 
   2  13   3     2439.99     2484.63    165.58 o 
   3  13   3       55.75       44.93      7.02 o 
   4  13   3        2.79        5.78      3.39 o 
   5  13   3        9.26        3.35      3.01 o 
   6  13   3     3162.28     3356.87     38.36 o 
  -7  14   3       25.54       26.45     11.00 o 
  -6  14   3      369.71      395.66     54.20 o 
  -5  14   3       43.03       57.87     13.62 o 
  -4  14   3      503.04      522.95     74.93 o 
  -3  14   3      523.27      598.30     38.19 o 
  -2  14   3      549.20      512.94     56.26 o 
  -1  14   3      445.91      410.54     42.87 o 
   0  14   3      177.15      140.58     22.13 o 
   1  14   3      130.37      104.83     17.48 o 
   2  14   3      422.50      404.79     47.87 o 
   3  14   3      825.04      758.33     50.36 o 
   4  14   3       80.61       70.47      7.56 o 
  -5  15   3      371.88      436.16     53.16 o 
  -4  15   3      223.34      227.47     44.69 o 
  -3  15   3       44.07       52.75      9.82 o 
  -2  15   3        1.93       13.27     11.26 o 
  -1  15   3      871.20      827.94     32.27 o 
   0  15   3       18.85       11.94      6.86 o 
   1  15   3      220.64      175.77     26.96 o 
   2  15   3      319.81      276.01     33.39 o 
   2 -12   4      304.83      289.18     46.52 o 
   3 -12   4      799.72      784.49    127.17 o 
   4 -12   4      410.97      492.98     80.83 o 
   5 -12   4      393.37      509.31     78.47 o 
   6 -12   4      150.46      174.83     31.16 o 
  -1 -11   4       45.64       61.80     17.37 o 
   0 -11   4      684.58      629.39     56.73 o 
   1 -11   4        0.11        4.55      6.04 o 
   2 -11   4        0.19       -8.30      9.26 o 
   3 -11   4       45.25       34.24      8.78 o 
   4 -11   4      697.49      777.88     41.63 o 
   5 -11   4      167.77      147.95     27.58 o 
   6 -11   4      677.31      842.74     93.05 o 
   7 -11   4       66.93       75.15     19.20 o 
   8 -11   4       18.00        7.98      4.86 o 
   9 -11   4      191.46      141.66     61.40 o 
  -3 -10   4      477.04      481.41     47.71 o 
  -2 -10   4      239.91      197.23     25.40 o 
  -1 -10   4        8.98        9.04      5.76 o 
   0 -10   4      857.30      673.05    108.41 o 
   1 -10   4     1147.09     1145.06     74.41 o 
   2 -10   4      540.42      467.98     50.30 o 
   3 -10   4       52.70       55.33     10.98 o 
   4 -10   4      379.70      395.31     55.51 o 
   5 -10   4     1425.66     1602.72     58.48 o 
   6 -10   4     1282.70     1375.52     61.62 o 
   7 -10   4       44.24       63.37     18.07 o 
   8 -10   4      149.86      133.23     38.58 o 
   9 -10   4       59.15       33.77     13.22 o 
  10 -10   4        0.93        2.86      5.42 o 
  -4  -9   4      314.52      289.97     28.49 o 
  -3  -9   4       75.95       64.85     12.87 o 
  -2  -9   4      408.59      411.78     41.04 o 
  -1  -9   4      190.20      205.87     33.39 o 
   0  -9   4      170.73      153.35     22.20 o 
   1  -9   4        6.50       10.18      7.40 o 
   2  -9   4       83.93       62.18     26.49 o 
   3  -9   4      205.60      191.95     23.38 o 
   4  -9   4      390.91      475.62     74.80 o 
   5  -9   4       81.52       44.78     14.31 o 
   6  -9   4      482.29      524.93     64.77 o 
   7  -9   4      560.20      698.37     62.93 o 
   8  -9   4      200.62      144.29     40.98 o 
   9  -9   4     1863.55     1545.29    432.28 o 
  10  -9   4      497.49      352.90    111.24 o 
  11  -9   4       17.39        9.54      5.32 o 
  -5  -8   4      481.86      476.64     60.44 o 
  -4  -8   4      950.69     1027.12     64.01 o 
  -3  -8   4       50.63       43.49      9.70 o 
  -2  -8   4       25.07       23.86      8.94 o 
  -1  -8   4        6.06       11.68      5.78 o 
   0  -8   4     1507.87     1500.52    146.86 o 
   1  -8   4      131.51      113.20     19.59 o 
   2  -8   4       17.47       20.58     10.21 o 
   3  -8   4      509.30      532.20     59.15 o 
   4  -8   4    11266.16    13321.42   1840.84 o 
   5  -8   4     6282.25     7152.65    136.34 o 
   6  -8   4       25.72       47.74     14.40 o 
   7  -8   4      712.48      894.23     77.68 o 
   8  -8   4       22.46       18.48     10.61 o 
   9  -8   4       86.71       76.08     21.38 o 
  10  -8   4      804.48      811.88    179.15 o 
  11  -8   4       89.73       55.44     19.46 o 
  12  -8   4      351.31      275.63     87.37 o 
  -6  -7   4        3.58       11.87     13.09 o 
  -5  -7   4      516.98      519.98     54.08 o 
  -4  -7   4      573.86      555.19     58.84 o 
  -3  -7   4      812.86      709.59     61.01 o 
  -2  -7   4       79.55       49.28      9.92 o 
  -1  -7   4      153.16      119.78     17.84 o 
   0  -7   4      529.98      496.92     42.01 o 
   1  -7   4        0.25       29.41     19.64 o 
   2  -7   4     6460.27     6544.40    731.49 o 
   3  -7   4      100.15       94.03     15.02 o 
   4  -7   4     1304.71     1439.50     81.96 o 
   5  -7   4      118.31      137.39     25.40 o 
   6  -7   4     1553.88     1866.15     98.81 o 
   7  -7   4     2202.56     2488.14     72.36 o 
   8  -7   4     1990.44     1870.56    390.21 o 
   9  -7   4        7.34        3.63      5.64 o 
  10  -7   4       72.98       68.77     13.40 o 
  11  -7   4       15.82        9.18      5.33 o 
  12  -7   4       49.90       50.14      6.98 o 
  13  -7   4      407.14      325.31     41.00 o 
  -7  -6   4      147.14      135.38     28.54 o 
  -6  -6   4     1187.38     1195.37    106.92 o 
  -4  -6   4      204.83      198.31     39.28 o 
  -3  -6   4      831.73      750.63     53.66 o 
  -2  -6   4      669.71      624.60     53.94 o 
  -1  -6   4     1965.46     1910.50    126.96 o 
   0  -6   4      178.84      144.07     20.36 o 
   1  -6   4       61.08       56.11     11.87 o 
   2  -6   4      585.27      605.47     49.19 o 
   4  -6   4     4574.01     5129.82     93.31 o 
   5  -6   4    10625.99    12987.90    207.56 o 
   6  -6   4      366.40      384.58     66.69 o 
   7  -6   4      894.02     1047.68     36.14 o 
   8  -6   4       62.09       77.20     12.08 o 
  10  -6   4     1558.81     1234.87    308.55 o 
  11  -6   4      709.66      516.04    132.50 o 
  12  -6   4       38.97       30.40      7.19 o 
  13  -6   4      104.05       76.93     16.47 o 
  -8  -5   4       58.86       62.67     18.16 o 
  -7  -5   4      445.46      436.69     72.27 o 
  -6  -5   4      172.55      183.65     37.27 o 
  -5  -5   4     3354.87     3476.29    106.49 o 
  -4  -5   4       16.49        8.38     10.82 o 
  -3  -5   4     1483.72     1423.45     82.18 o 
  -2  -5   4       10.71       17.57     10.18 o 
  -1  -5   4      340.09      335.16     34.25 o 
   0  -5   4      493.63      441.18     39.65 o 
   1  -5   4     1322.85     1286.84     91.30 o 
   2  -5   4      376.60      359.97     27.41 o 
   3  -5   4      200.36      202.06     25.85 o 
   4  -5   4       89.19       71.92     20.60 o 
   5  -5   4     3893.37     4515.33    105.88 o 
   6  -5   4       26.00       14.93      6.90 o 
   7  -5   4     1615.33     1795.62     47.74 o 
   8  -5   4      869.92      886.15    175.44 o 
   9  -5   4        9.52        6.10     12.87 o 
  10  -5   4     1041.94      867.77    206.78 o 
  11  -5   4     4300.81     4126.36    471.30 o 
  12  -5   4      465.36      480.79     62.82 o 
  13  -5   4      417.09      445.09     48.00 o 
  -8  -4   4      812.91      818.21    105.27 o 
  -7  -4   4      828.90      920.33     94.79 o 
  -6  -4   4      573.89      607.59     78.21 o 
  -5  -4   4      523.91      491.50     66.07 o 
  -4  -4   4     2366.64     2431.93     80.39 o 
  -3  -4   4      460.96      428.04     76.11 o 
  -2  -4   4     3657.65     3514.19     99.90 o 
  -1  -4   4      145.69      133.45     22.53 o 
   0  -4   4       40.78       27.63      3.83 o 
   1  -4   4      157.59      132.75     15.48 o 
   2  -4   4     2212.89     2406.16    226.64 o 
   3  -4   4      158.43      189.93     37.71 o 
   4  -4   4     2554.96     3163.12     70.18 o 
   5  -4   4     1512.26     1762.89     44.78 o 
   6  -4   4     2090.77     2419.19     58.83 o 
   7  -4   4     1546.40     1800.34     67.21 o 
   9  -4   4     2531.66     2426.85    485.74 o 
  10  -4   4      513.94      449.66     56.36 o 
  11  -4   4        4.43       10.53      6.21 o 
  12  -4   4      976.45      932.88    113.47 o 
  13  -4   4        4.87        9.62      5.84 o 
  14  -4   4     1391.67     1280.92    136.05 o 
  -9  -3   4       11.07       13.70     13.27 o 
  -8  -3   4     3046.03     3342.31    133.55 o 
  -7  -3   4     1515.17     1564.84     46.44 o 
  -6  -3   4     2743.95     2758.46     91.04 o 
  -5  -3   4        1.44       -8.03     17.46 o 
  -4  -3   4      899.33      853.56     49.40 o 
  -3  -3   4       67.67       87.20     20.77 o 
  -2  -3   4     4347.99     4205.74    110.07 o 
  -1  -3   4      245.34      219.88     24.47 o 
   0  -3   4      113.12       81.82      7.24 o 
   1  -3   4      258.19      293.46     16.50 o 
   2  -3   4      869.62      802.67     58.57 o 
   3  -3   4      776.81      850.94     29.94 o 
   4  -3   4     2751.60     2939.14     64.24 o 
   5  -3   4      514.21      614.92     39.19 o 
   6  -3   4      667.92      698.10     35.44 o 
   7  -3   4      924.11      903.59    177.97 o 
   8  -3   4      835.44      665.88    185.57 o 
   9  -3   4      122.97      117.53     15.72 o 
  10  -3   4     3059.69     2946.27    278.60 o 
  11  -3   4     1021.44      963.78     82.12 o 
  12  -3   4      287.40      298.16     28.98 o 
  13  -3   4       59.04       36.02     15.28 o 
  14  -3   4      358.70      329.49     41.42 o 
  -9  -2   4      245.80      264.21     52.20 o 
  -8  -2   4       59.44       65.64     17.46 o 
  -7  -2   4      453.60      514.28     90.34 o 
  -6  -2   4      906.43      810.88     53.42 o 
  -5  -2   4     3691.36     3661.16     88.51 o 
  -4  -2   4     2488.22     2487.71     80.65 o 
  -3  -2   4     2629.93     2560.33     82.92 o 
  -2  -2   4       67.59       55.08     15.97 o 
  -1  -2   4     2535.32     2442.43     40.55 o 
   0  -2   4      777.80      755.10     18.36 o 
   1  -2   4     5967.20     6112.16    234.30 o 
   2  -2   4      332.93      294.24     13.18 o 
   3  -2   4     8112.62    10582.42     84.23 o 
   4  -2   4       30.04       55.43     14.66 o 
   5  -2   4     2997.12     3339.08     50.10 o 
   6  -2   4      578.33      585.86     48.01 o 
   8  -2   4       52.94       55.09      8.47 o 
   9  -2   4       41.58       59.19      8.02 o 
  10  -2   4        8.19       18.16      6.91 o 
  11  -2   4      659.85      632.48     58.08 o 
  12  -2   4       34.85       39.91      8.49 o 
  13  -2   4     1648.12     1556.32     80.17 o 
  14  -2   4       31.30       20.50     10.52 o 
 -10  -1   4      121.43      170.03     30.81 o 
  -9  -1   4      430.77      505.29     85.10 o 
  -8  -1   4        4.82       -5.06     18.68 o 
  -7  -1   4     1291.82     1292.60     67.30 o 
  -6  -1   4     1013.30      971.92     36.92 o 
  -5  -1   4     2152.01     1829.15     82.53 o 
  -4  -1   4       41.29       33.16     10.04 o 
  -3  -1   4     5601.73     6020.56     33.60 o 
  -2  -1   4     1087.84      935.26     30.20 o 
  -1  -1   4     8111.61     7722.20    213.98 o 
   0  -1   4      186.74      178.29      5.48 o 
   1  -1   4     2324.55     2534.16     77.55 o 
   2  -1   4     1864.31     2180.64     45.82 o 
   3  -1   4     3105.77     3397.65     45.13 o 
   4  -1   4     2206.36     2531.17     39.19 o 
   5  -1   4     2526.90     3091.45     45.82 o 
   6  -1   4        1.06        2.79      6.28 o 
   7  -1   4     4668.35     4550.48    354.78 o 
   8  -1   4     1441.46     1398.82    112.66 o 
   9  -1   4     3084.76     3053.84    192.46 o 
  10  -1   4      371.40      401.90     29.99 o 
  11  -1   4      576.88      541.02     35.12 o 
  12  -1   4      178.28      215.16     28.02 o 
  13  -1   4     1579.29     1505.88     93.53 o 
  14  -1   4      366.05      376.94     46.58 o 
 -10   0   4       14.62       22.08     11.17 o 
  -9   0   4       12.60       38.32     17.02 o 
  -8   0   4      289.02      358.48     50.80 o 
  -7   0   4       45.13       20.69     12.48 o 
  -6   0   4     2879.87     2867.22     53.42 o 
  -5   0   4     1463.38     1423.01     64.59 o 
  -4   0   4     2019.48     1959.89     50.54 o 
  -3   0   4     1079.15     1090.63     20.68 o 
  -2   0   4      624.36      569.96     12.19 o 
  -1   0   4      643.17      585.14     21.22 o 
   0   0   4     3708.29     3850.60    147.31 o 
   1   0   4     2562.99     2831.02     97.74 o 
   2   0   4     1516.32     1765.77     37.45 o 
   3   0   4        5.66        1.40      3.05 o 
   4   0   4      804.02      800.14     26.10 o 
   5   0   4     3960.44     3876.92    412.77 o 
   6   0   4     2199.82     2149.70    150.16 o 
   7   0   4       33.14        5.13      4.78 o 
   8   0   4      908.42      798.28     57.52 o 
   9   0   4       27.08       23.61      6.74 o 
  10   0   4     5963.96     6045.03    224.50 o 
  11   0   4     1872.52     1793.32     82.70 o 
  12   0   4     2174.03     2230.62     99.16 o 
  13   0   4       23.39        7.51     15.62 o 
  14   0   4        2.34        8.29      7.77 o 
 -10   1   4     1579.06     1797.20     76.46 o 
  -9   1   4       37.85       73.84     16.41 o 
  -8   1   4     1647.56     1603.25     67.99 o 
  -7   1   4     1325.31     1250.27     50.71 o 
  -6   1   4     5157.08     5358.07    112.25 o 
  -5   1   4      849.31      824.32     34.74 o 
  -4   1   4     6237.98     6042.99     66.60 o 
  -3   1   4     2214.95     2111.81    132.80 o 
  -2   1   4     4611.01     4651.71     23.58 o 
  -1   1   4      219.96      235.10      7.51 o 
   0   1   4     3625.87     3902.75    113.64 o 
   1   1   4        4.79        4.45      1.34 o 
   2   1   4      547.24      526.41     17.37 o 
   3   1   4       11.02        1.49      6.98 o 
   4   1   4       87.48      114.77     29.50 o 
   5   1   4       39.10       47.40      6.51 o 
   6   1   4    12176.86    11944.48    855.58 o 
   7   1   4      724.09      646.99     48.13 o 
   8   1   4     2453.83     2252.48     38.87 o 
   9   1   4      114.37      114.39     15.92 o 
  10   1   4        7.79       18.28     18.72 o 
  11   1   4      759.13      700.02     42.51 o 
  12   1   4     1285.80     1126.93     39.45 o 
  13   1   4     1541.45     1560.74    128.13 o 
  14   1   4      543.81      697.41    105.53 o 
 -11   2   4       20.94       35.52     15.80 o 
 -10   2   4       10.89       23.04     22.69 o 
  -9   2   4     1124.91     1191.44     39.02 o 
  -8   2   4     1573.64     1488.12     65.55 o 
  -7   2   4      895.09      884.05     38.67 o 
  -6   2   4      192.98      221.68     29.00 o 
  -5   2   4     3487.55     3478.12    110.81 o 
  -4   2   4      167.14      150.74     12.32 o 
  -3   2   4     1637.45     1496.17     46.62 o 
  -2   2   4      450.26      344.45     11.69 o 
  -1   2   4     2507.46     2353.13     51.24 o 
   0   2   4        3.54       -0.81      1.66 o 
   1   2   4      184.59      164.76      6.59 o 
   2   2   4      415.31      412.61      8.32 o 
   3   2   4     6362.58     6625.46    620.16 o 
   4   2   4      272.01      255.65     35.39 o 
   5   2   4        9.35       10.91      8.82 o 
   6   2   4       17.72       33.78     10.91 o 
   7   2   4      346.57      303.14     47.13 o 
   8   2   4      239.50      266.74     46.87 o 
   9   2   4     4161.76     3997.65    111.38 o 
  10   2   4      159.07      157.46     28.45 o 
  11   2   4      208.44      202.76     44.34 o 
  12   2   4       34.66       46.61     14.49 o 
  13   2   4      811.72      792.90     43.56 o 
  14   2   4       18.54       23.83     16.67 o 
 -11   3   4      519.17      621.90     89.47 o 
 -10   3   4      730.93      785.30     57.43 o 
  -9   3   4      121.62      131.90     21.50 o 
  -8   3   4      106.07      101.17     15.98 o 
  -7   3   4     1194.25     1192.67     27.16 o 
  -6   3   4     1573.57     1458.65     33.32 o 
  -5   3   4     3069.17     3110.31    140.31 o 
  -4   3   4      232.02      240.94      9.76 o 
  -3   3   4       32.21       31.21      5.55 o 
  -2   3   4     1029.87     1105.62     17.01 o 
   0   3   4     6755.80     7262.41    293.53 o 
   1   3   4      455.85      408.50      7.28 o 
   2   3   4      807.50      807.56     29.94 o 
   3   3   4       26.30       22.43      7.16 o 
   4   3   4      656.02      567.09     30.81 o 
   5   3   4     6464.37     6325.36     56.65 o 
   6   3   4       61.80      172.39     29.07 o 
   7   3   4     2647.82     2370.83     59.79 o 
   8   3   4       50.03       58.04     12.66 o 
   9   3   4     2045.41     1873.66     66.25 o 
  10   3   4      610.86      629.24     78.38 o 
  11   3   4     2216.82     2009.82     82.22 o 
  12   3   4      351.42      395.92     54.20 o 
  13   3   4      359.65      438.61     71.57 o 
  14   3   4       31.24       22.17     23.57 o 
 -11   4   4      415.91      453.53     55.98 o 
 -10   4   4       66.50       66.88     12.17 o 
  -9   4   4      800.04      817.73     28.02 o 
  -8   4   4      640.18      607.95     19.75 o 
  -7   4   4       79.70       89.68     14.45 o 
  -6   4   4     2046.91     2013.78     45.54 o 
  -5   4   4     1207.97     1229.41     26.81 o 
  -4   4   4     9340.92     9153.01    197.71 o 
  -3   4   4      333.72      453.62     10.17 o 
  -2   4   4     4636.26     4663.67    256.60 o 
  -1   4   4      148.50      131.60      9.53 o 
   0   4   4      333.31      297.75     11.77 o 
   1   4   4      178.41      224.76     13.70 o 
   2   4   4     3702.00     3719.82     48.18 o 
   3   4   4    10269.96    11266.00    613.13 o 
   4   4   4     1004.18     1033.93     96.06 o 
   5   4   4     1893.09     2001.74    208.22 o 
   6   4   4       13.36       15.10      9.69 o 
   7   4   4     2266.52     2186.92     61.97 o 
   8   4   4     2459.50     2524.10     72.62 o 
   9   4   4     1908.89     1846.60     77.25 o 
  10   4   4      518.66      479.63     69.92 o 
  11   4   4      294.43      337.01     44.52 o 
  12   4   4     1882.89     1921.75     71.92 o 
  13   4   4       17.00       -8.55     16.41 o 
 -11   5   4      102.72      105.14     16.11 o 
 -10   5   4        3.58        9.76      6.21 o 
  -9   5   4      114.42      137.56     22.39 o 
  -8   5   4     1765.27     1674.50     41.69 o 
  -7   5   4      187.86      188.77     33.71 o 
  -6   5   4     3216.63     3155.65     51.53 o 
  -5   5   4      157.62      151.53     13.22 o 
  -4   5   4        1.39        2.59      2.46 o 
  -3   5   4     6622.87     6391.96     50.01 o 
  -2   5   4     8649.03     9244.40    379.92 o 
  -1   5   4     1270.81     1118.20     42.89 o 
   0   5   4     3552.48     3178.99     30.42 o 
   1   5   4      512.65      461.48     20.51 o 
   2   5   4      820.54      714.29     16.40 o 
   3   5   4     1689.56     1797.16    101.03 o 
   4   5   4     2333.88     2449.52    232.44 o 
   5   5   4      459.63      393.52     31.20 o 
   6   5   4        9.73       -1.56      6.57 o 
   7   5   4       90.27      104.14     14.65 o 
   8   5   4     1668.44     1660.25     53.07 o 
   9   5   4     1142.28     1193.80     96.62 o 
  10   5   4     1852.27     1770.49     60.23 o 
  11   5   4      265.29      259.32     31.86 o 
  12   5   4      807.13      735.46     34.83 o 
  13   5   4       77.65       99.94     23.22 o 
 -11   6   4      678.17      719.09     30.97 o 
 -10   6   4      204.15      216.84     23.93 o 
  -9   6   4      834.32      805.64     33.71 o 
  -8   6   4       20.01       14.52      7.38 o 
  -7   6   4      545.19      485.67     27.37 o 
  -6   6   4      473.54      505.84     49.85 o 
  -5   6   4     3036.61     3014.63    100.91 o 
  -4   6   4      167.11      162.73     13.31 o 
  -3   6   4       27.73       14.94      3.36 o 
  -2   6   4       86.40       57.40      5.73 o 
  -1   6   4     1107.34     1022.50     41.03 o 
   0   6   4      942.97      914.76     29.15 o 
   1   6   4     5980.30     5335.40    330.72 o 
   2   6   4      941.85      962.26     28.93 o 
   3   6   4     1380.34     1609.39    107.75 o 
   4   6   4      381.86      423.39     16.15 o 
   5   6   4     5615.17     5959.63    652.63 o 
   6   6   4       61.93      101.55     14.94 o 
   7   6   4     4870.49     5486.78    750.65 o 
   8   6   4       43.87       54.37     20.73 o 
   9   6   4      183.36      177.63     23.21 o 
  10   6   4      816.95      900.05    105.53 o 
  11   6   4     1620.00     2071.43    271.15 o 
  12   6   4       88.11      109.98     18.88 o 
 -11   7   4      166.77      190.06     24.01 o 
 -10   7   4      650.61      638.30     35.32 o 
  -9   7   4     1048.40     1001.13     28.86 o 
  -8   7   4       91.01       85.95     14.60 o 
  -7   7   4     1264.78     1248.98     84.23 o 
  -6   7   4        0.57       11.72      6.85 o 
  -5   7   4     2122.03     2132.86    124.21 o 
  -4   7   4     1403.34     1498.28    121.72 o 
  -3   7   4     6032.05     6467.32    518.99 o 
  -2   7   4      330.69      307.78     10.80 o 
  -1   7   4      601.86      531.13     47.83 o 
   0   7   4      289.81      243.35     49.84 o 
   1   7   4     1746.75     1711.24     59.00 o 
   2   7   4     4039.35     3994.60    197.35 o 
   3   7   4     4528.68     4184.85    354.11 o 
   4   7   4     1300.96     1217.49    121.15 o 
   5   7   4     1056.41     1176.45     99.50 o 
   6   7   4     1094.04     1158.80    133.11 o 
   7   7   4     1268.49     1351.57    163.96 o 
   8   7   4      291.67      325.41     26.72 o 
   9   7   4       96.08      136.17     25.01 o 
  10   7   4      132.02      136.33     18.42 o 
  11   7   4        4.24        4.24     10.26 o 
  12   7   4      270.76      295.02     21.05 o 
 -10   8   4      116.66      121.08     16.04 o 
  -9   8   4        7.19        8.58      6.02 o 
  -8   8   4      296.29      271.67     21.03 o 
  -7   8   4     2101.98     2162.00    147.03 o 
  -6   8   4     2213.22     2284.45    207.69 o 
  -5   8   4      185.64      220.55     15.77 o 
  -4   8   4     2690.58     2687.68    232.54 o 
  -3   8   4        2.97        9.62      2.87 o 
  -2   8   4    11365.55    11040.75     78.38 o 
  -1   8   4      989.70      870.93     33.34 o 
   0   8   4    23425.61    23962.49    147.34 o 
   1   8   4     2071.07     2321.10     34.52 o 
   2   8   4       45.30       34.26      6.11 o 
   3   8   4      114.50      103.76     14.68 o 
   4   8   4     3556.80     3685.09    260.55 o 
   5   8   4        0.33       -0.76      5.43 o 
   6   8   4      970.07      978.63     55.60 o 
   7   8   4     1119.86     1220.56    120.23 o 
   8   8   4      818.44      791.30    113.34 o 
   9   8   4      633.17      796.01     87.46 o 
  10   8   4     2477.26     3044.55    441.53 o 
  11   8   4      286.79      337.96     24.05 o 
 -10   9   4      543.29      517.49     43.85 o 
  -9   9   4      234.30      238.51     18.16 o 
  -8   9   4        5.51        8.40      4.97 o 
  -7   9   4       27.73       27.12      7.90 o 
  -6   9   4     1571.56     1554.09    222.49 o 
  -5   9   4     2001.71     2005.10    170.41 o 
  -4   9   4     4398.45     4418.21    376.91 o 
  -3   9   4        5.34        1.78      3.48 o 
  -2   9   4      235.13      216.30     27.75 o 
  -1   9   4        5.89        5.23      7.39 o 
   0   9   4     2419.30     2327.01     67.99 o 
   1   9   4     4256.51     4102.56     74.98 o 
   2   9   4      122.15      121.99     19.24 o 
   3   9   4      680.62      576.99     52.46 o 
   4   9   4      167.88      160.14     21.07 o 
   5   9   4        2.24        8.78      5.08 o 
   6   9   4      277.99      269.31     28.50 o 
   7   9   4      286.46      266.07     23.83 o 
   8   9   4     1258.45     1474.01    134.24 o 
   9   9   4      217.71      204.74     20.70 o 
  10   9   4      941.62     1151.33    101.60 o 
  11   9   4      411.98      507.24     28.80 o 
 -10  10   4       33.82       32.08      7.38 o 
  -9  10   4     1649.53     1703.86     73.60 o 
  -8  10   4      114.66       93.14     17.72 o 
  -7  10   4      496.48      510.22     50.67 o 
  -6  10   4      457.89      485.90     83.92 o 
  -5  10   4      112.19       92.04     25.42 o 
  -4  10   4       61.19       36.74     10.77 o 
  -3  10   4     4755.15     4956.36    297.81 o 
  -2  10   4        1.29       21.98      8.36 o 
  -1  10   4     2709.75     2570.70     50.93 o 
   0  10   4      315.65      342.94     61.45 o 
   1  10   4      513.66      544.05     61.88 o 
   2  10   4      201.68      193.13     20.70 o 
   3  10   4     1314.56     1255.37     31.86 o 
   4  10   4      174.14      182.23     22.17 o 
   5  10   4      655.62      630.64     37.75 o 
   6  10   4      287.76      315.67     29.73 o 
   7  10   4     2066.26     2252.74    188.27 o 
   8  10   4      717.66      716.28     29.82 o 
   9  10   4     1573.41     1835.00    141.49 o 
  10  10   4       51.35       40.86     11.30 o 
  -9  11   4        3.21        7.49      4.08 o 
  -8  11   4        0.79        5.49      2.62 o 
  -7  11   4      330.22      333.77    106.92 o 
  -6  11   4      478.41      423.40    101.08 o 
  -5  11   4     2620.58     2610.32    267.04 o 
  -4  11   4        0.90       -4.84      4.59 o 
  -3  11   4      149.27      135.42     16.21 o 
  -2  11   4      713.69      696.92     32.63 o 
  -1  11   4      822.67      770.29     27.02 o 
   0  11   4       95.26       78.56     24.70 o 
   1  11   4     1436.13     1418.55     62.15 o 
   2  11   4       29.17       29.41      6.94 o 
   3  11   4     1161.06     1139.12     51.28 o 
   4  11   4     1664.54     1616.89     57.17 o 
   5  11   4      273.01      267.58     25.21 o 
   6  11   4     1574.68     1593.39    128.09 o 
   7  11   4        4.23       11.69      6.32 o 
   8  11   4      409.43      439.66     25.17 o 
   9  11   4      100.28       93.55     14.31 o 
  -9  12   4      319.41      345.12     31.95 o 
  -8  12   4      359.48      361.27     32.99 o 
  -7  12   4       32.57       46.17     11.70 o 
  -6  12   4      106.16      125.43     25.49 o 
  -5  12   4      265.63      296.42     19.64 o 
  -4  12   4     1748.25     1828.20    152.88 o 
  -3  12   4      454.90      473.03     21.47 o 
  -2  12   4        2.49       -2.21      8.64 o 
  -1  12   4       99.18       71.65     12.80 o 
   0  12   4     3185.85     3159.67     54.08 o 
   1  12   4      133.73      102.56     23.39 o 
   3  12   4       19.62       21.56      6.76 o 
   4  12   4     2198.49     2228.76     46.35 o 
   5  12   4      735.97      765.00     35.20 o 
   6  12   4      799.29      822.84     33.13 o 
   7  12   4       33.70       47.69      7.43 o 
   8  12   4      167.71      171.06     19.91 o 
  -8  13   4      155.73      176.14     28.63 o 
  -7  13   4       56.60       70.79     17.89 o 
  -6  13   4      745.92      885.94     63.19 o 
  -5  13   4      185.60      212.63     31.68 o 
  -4  13   4     1033.83     1144.43     97.48 o 
  -3  13   4     1928.58     1922.09    119.16 o 
  -2  13   4     1428.49     1367.38     39.74 o 
  -1  13   4      539.95      546.09     63.57 o 
   0  13   4      497.38      442.15     46.30 o 
   1  13   4       15.31       10.21      8.64 o 
   2  13   4      182.79      156.07     30.03 o 
   3  13   4       87.47       80.92     11.07 o 
   4  13   4      797.48      804.76     30.53 o 
   5  13   4      690.16      641.84     50.73 o 
   6  13   4      467.89      494.93     29.34 o 
   7  13   4      284.74      279.58     28.36 o 
  -7  14   4      129.63      191.15     33.78 o 
  -6  14   4      383.00      425.69     38.32 o 
  -5  14   4     1695.89     2065.25     83.10 o 
  -4  14   4       42.12       38.84     12.26 o 
  -3  14   4       63.94       74.08     10.59 o 
  -2  14   4       75.38       43.64     10.83 o 
  -1  14   4     1090.78     1053.70     46.08 o 
   0  14   4      141.63      134.35     19.23 o 
   1  14   4     2554.69     2628.32    107.10 o 
   2  14   4       38.03       33.87     11.61 o 
   3  14   4     1605.45     1539.97     69.39 o 
   4  14   4        0.05       -0.71      3.32 o 
   5  14   4      100.19       85.30     11.73 o 
  -5  15   4        3.70        3.14      6.55 o 
  -4  15   4        4.68       13.96      6.00 o 
  -3  15   4      864.76      921.41     73.16 o 
  -2  15   4      471.78      396.04     43.70 o 
  -1  15   4        0.48        7.70      7.72 o 
   0  15   4       60.50       51.84     10.17 o 
   1  15   4      454.48      447.40     42.06 o 
   2  15   4        8.19       11.50      5.47 o 
   3  15   4       82.18       64.50     15.10 o 
   1 -11   5     1465.17     1416.81    200.76 o 
   2 -11   5      476.72      424.21     56.26 o 
   3 -11   5      690.62      599.18     88.77 o 
   4 -11   5       61.88       65.03     18.42 o 
   5 -11   5       46.92       42.25     13.97 o 
   6 -11   5     1868.26     1939.99    120.28 o 
   7 -11   5       61.25       28.45     17.63 o 
   8 -11   5      572.04      655.42     84.32 o 
  -1 -10   5      673.28      603.55     54.96 o 
   0 -10   5       41.24       27.39      9.64 o 
   1 -10   5        0.04       13.03      7.07 o 
   2 -10   5      273.22      286.90     40.50 o 
   3 -10   5      835.14      786.60    120.54 o 
   4 -10   5       23.00       17.46     12.74 o 
   5 -10   5      243.71      284.20     48.27 o 
   6 -10   5       93.32       88.86     19.90 o 
   7 -10   5       42.55       41.55     12.57 o 
   8 -10   5      174.03      149.26     29.07 o 
   9 -10   5     1301.54     1103.75    389.81 o 
  10 -10   5        1.02        0.08      5.54 o 
  -3  -9   5       53.36       41.02     12.31 o 
  -2  -9   5       10.65       19.42      9.99 o 
  -1  -9   5      329.38      305.93     46.70 o 
   0  -9   5      171.54      184.20     30.46 o 
   1  -9   5      823.34      926.33    108.58 o 
   2  -9   5      245.42      222.75     40.98 o 
   3  -9   5      385.35      387.94     67.08 o 
   4  -9   5      868.37      911.60     35.35 o 
   5  -9   5      951.65     1001.59     96.19 o 
   6  -9   5     1544.48     1717.59     51.24 o 
   7  -9   5      710.96      725.86     98.02 o 
   8  -9   5       72.28       68.96     18.42 o 
   9  -9   5      162.84      130.81     31.25 o 
  10  -9   5      528.05      428.84    106.97 o 
  11  -9   5      523.63      367.30    108.76 o 
  -4  -8   5     1610.56     1678.40     74.46 o 
  -3  -8   5      601.52      607.76     53.70 o 
  -2  -8   5     2391.33     2383.07    226.90 o 
  -1  -8   5      121.59      121.14     23.48 o 
   0  -8   5       34.87       45.23      8.68 o 
   1  -8   5      689.82      678.68     90.47 o 
   2  -8   5     1490.72     1484.56    126.21 o 
   3  -8   5      316.11      350.71     53.33 o 
   4  -8   5      217.14      188.80     31.42 o 
   5  -8   5        3.11        4.45      8.73 o 
   6  -8   5        3.26       10.74     10.56 o 
   7  -8   5      767.33      850.68     43.29 o 
   8  -8   5      163.42      172.13     30.72 o 
   9  -8   5       18.12       15.10      6.20 o 
  10  -8   5       15.25        8.94      5.54 o 
  11  -8   5        0.25        3.27      6.34 o 
  12  -8   5      911.09      930.27    275.34 o 
  -5  -7   5        5.71       13.77      8.77 o 
  -4  -7   5      125.77      110.10     15.97 o 
  -3  -7   5     1242.69     1190.73     69.09 o 
  -2  -7   5     1304.77     1290.71     41.36 o 
  -1  -7   5     2973.57     2806.75    199.80 o 
   0  -7   5     2625.15     2546.87    237.50 o 
   1  -7   5       55.39       20.97      7.24 o 
   2  -7   5     1483.49     1459.89    142.84 o 
   3  -7   5       20.45       19.69      9.11 o 
   4  -7   5        7.53       14.75     13.35 o 
   5  -7   5    18260.08    20808.62   2873.77 o 
   6  -7   5       41.53       24.79     10.04 o 
   7  -7   5      149.26      174.66     37.79 o 
   8  -7   5     1414.24     1601.42     68.34 o 
   9  -7   5      166.78      162.62     24.27 o 
  10  -7   5     1058.11     1016.62    171.95 o 
  11  -7   5        5.70        7.47      9.94 o 
  12  -7   5       26.57       21.09     11.64 o 
  -6  -6   5        6.54       11.49      4.77 o 
  -5  -6   5     2905.41     3026.18    187.18 o 
  -4  -6   5      397.12      407.48     47.46 o 
  -3  -6   5      518.58      511.67     52.46 o 
  -2  -6   5      211.90      206.62     26.57 o 
  -1  -6   5      711.60      609.48     48.66 o 
   0  -6   5      526.59      238.32    133.76 o 
   1  -6   5     2804.39     2922.69    180.87 o 
   2  -6   5       71.58       74.43     15.16 o 
   3  -6   5     1795.64     1738.14    210.36 o 
   4  -6   5       34.67       72.01     19.20 o 
   5  -6   5     4410.78     4780.59    108.67 o 
   6  -6   5       43.84       17.46     15.19 o 
   7  -6   5     1955.68     2118.93    101.95 o 
   8  -6   5      622.10      626.36     87.63 o 
   9  -6   5       34.51       25.83      7.46 o 
  10  -6   5        3.70        4.24     10.69 o 
  11  -6   5     1362.24     1122.88    296.68 o 
  12  -6   5      157.05      135.18     17.63 o 
  13  -6   5       32.40       36.28     14.00 o 
  -7  -5   5      132.24      185.31     33.26 o 
  -6  -5   5       93.29       90.53     19.90 o 
  -5  -5   5      428.60      413.66     41.84 o 
  -4  -5   5      517.10      463.24     52.72 o 
  -3  -5   5      816.55      743.69     32.62 o 
  -2  -5   5     1416.65     1326.81     51.11 o 
  -1  -5   5      280.57      254.00     31.95 o 
   0  -5   5       17.78        5.91      2.09 o 
   1  -5   5      542.68      554.22     26.90 o 
   2  -5   5     1277.39     1250.61    110.76 o 
   3  -5   5     1315.45     1519.28     40.24 o 
   4  -5   5     8438.52    10489.63    195.26 o 
   5  -5   5     1283.33     1388.44     38.58 o 
   6  -5   5      184.12      203.11     36.22 o 
   7  -5   5      613.85      669.91     35.70 o 
   8  -5   5     4472.72     5315.30    140.79 o 
   9  -5   5     2446.55     2230.02    445.37 o 
  10  -5   5      720.28      731.24    129.31 o 
  11  -5   5      432.91      388.22     38.24 o 
  12  -5   5      572.71      464.28     75.52 o 
  13  -5   5      569.46      589.33     71.04 o 
  -8  -4   5       41.74       25.92     12.92 o 
  -7  -4   5        2.08       11.61      9.16 o 
  -6  -4   5     1203.07     1156.70    132.93 o 
  -5  -4   5       31.37       32.56     15.54 o 
  -4  -4   5       54.22       35.35     19.33 o 
  -3  -4   5      689.38      616.79     48.80 o 
  -2  -4   5     2401.68     2241.21     93.66 o 
  -1  -4   5        4.05       -1.75      9.35 o 
   0  -4   5     4211.40     3843.99    196.18 o 
   1  -4   5      929.35      983.72     25.86 o 
   2  -4   5       91.17       97.13     20.99 o 
   3  -4   5       35.27       29.07      9.16 o 
   4  -4   5      253.99      315.45     58.13 o 
   5  -4   5      171.71      207.48     36.75 o 
   6  -4   5     1614.74     1893.03     44.78 o 
   7  -4   5      223.38      235.67     45.13 o 
   8  -4   5      397.94      442.19     36.75 o 
   9  -4   5       33.57       36.24     12.70 o 
  10  -4   5     1177.96      944.40    137.88 o 
  11  -4   5      144.15      132.34     15.83 o 
  12  -4   5      649.38      543.70     80.89 o 
  13  -4   5      344.38      330.03     31.35 o 
  14  -4   5      626.76      609.28     47.38 o 
  -8  -3   5       12.18       -2.44     19.46 o 
  -7  -3   5       34.64       -1.83     18.33 o 
  -6  -3   5       30.03        6.20     21.56 o 
  -5  -3   5      909.56      859.84     43.38 o 
  -4  -3   5      833.15      785.04     54.55 o 
  -3  -3   5      351.93      332.60     35.11 o 
  -2  -3   5      318.53      278.02     32.49 o 
  -1  -3   5      274.77      260.52     30.61 o 
   0  -3   5      161.90      139.39     10.82 o 
   1  -3   5     3986.25     4110.20    206.77 o 
   2  -3   5      934.17     1038.86     36.40 o 
   3  -3   5      712.13      724.90     26.97 o 
   4  -3   5     2597.66     3187.03     71.57 o 
   5  -3   5      706.72      824.49     29.68 o 
   6  -3   5        9.94        4.63      9.08 o 
   7  -3   5       31.63       32.99     12.74 o 
   8  -3   5      346.51      367.46     34.74 o 
   9  -3   5     2415.61     2438.12    533.53 o 
  10  -3   5     1355.79     1145.95    134.35 o 
  11  -3   5     1794.92     1716.19    176.08 o 
  12  -3   5     1844.99     1697.83    179.76 o 
  13  -3   5      261.42      274.16     32.81 o 
  14  -3   5      591.29      620.43     75.53 o 
  -9  -2   5      425.93      441.66     79.17 o 
  -8  -2   5      365.47      350.97     64.42 o 
  -7  -2   5      666.55      654.03     80.30 o 
  -6  -2   5      143.74      155.72     36.40 o 
  -5  -2   5     1383.38     1326.12     53.42 o 
  -4  -2   5       69.94       63.54     18.85 o 
  -3  -2   5     5047.57     4862.60    129.88 o 
  -2  -2   5        5.46       15.50      7.77 o 
   0  -2   5        0.09        3.31      2.71 o 
   1  -2   5      310.02      344.28     30.35 o 
   2  -2   5     2631.35     3225.70     67.65 o 
   3  -2   5     1385.78     1507.32     37.18 o 
   4  -2   5      965.38     1082.24     31.25 o 
   5  -2   5       64.90       76.99     17.89 o 
   6  -2   5     1119.52     1254.63     74.72 o 
   7  -2   5     3356.22     3733.17     83.97 o 
   8  -2   5      556.57      471.74     52.56 o 
   9  -2   5     1446.99     1289.64    134.53 o 
  10  -2   5      187.67      203.17     22.30 o 
  11  -2   5       48.49       38.92      7.45 o 
  12  -2   5      100.95      106.58     12.73 o 
  13  -2   5      488.25      575.33     55.10 o 
  14  -2   5      481.26      465.64     43.70 o 
  -9  -1   5       30.76       33.08     14.58 o 
  -8  -1   5        1.33       -0.52     14.49 o 
  -7  -1   5      293.23      342.16     63.28 o 
  -6  -1   5      540.80      576.78    104.39 o 
  -5  -1   5      477.97      454.60      9.38 o 
  -4  -1   5      822.91      878.26     62.98 o 
  -3  -1   5       82.61       89.09     12.59 o 
  -2  -1   5      270.26      220.57     25.25 o 
  -1  -1   5       63.17       30.80      4.72 o 
   0  -1   5    11953.65    12529.86    348.89 o 
   1  -1   5      827.58      879.09     38.10 o 
   2  -1   5     2241.19     2594.28     38.23 o 
   3  -1   5     1817.26     2349.71     50.54 o 
   4  -1   5     2782.13     3172.54     51.50 o 
   5  -1   5     2216.53     2509.09     41.02 o 
   6  -1   5     7270.77     8410.59     74.19 o 
   7  -1   5      119.13      140.78     14.69 o 
   8  -1   5      828.42      892.04     90.07 o 
   9  -1   5      238.67      256.70     26.46 o 
  10  -1   5      568.60      516.05     47.16 o 
  11  -1   5      934.06      843.12     83.23 o 
  12  -1   5       14.82        5.18      8.25 o 
  13  -1   5        0.71       10.33      5.44 o 
  14  -1   5       58.68       55.77     12.64 o 
  -9   0   5      119.29      122.64     32.38 o 
  -8   0   5     1463.73     1547.56     61.97 o 
  -7   0   5        5.51        1.83      8.99 o 
  -6   0   5      122.50      132.59     36.83 o 
  -5   0   5      125.53      162.96     32.82 o 
  -4   0   5     3643.49     3513.04     70.18 o 
  -3   0   5      508.77      504.35     10.57 o 
  -2   0   5     1029.80     1005.30     25.15 o 
  -1   0   5       90.95       83.21      8.19 o 
   0   0   5     6627.79     6428.95    106.71 o 
   1   0   5       95.64      113.66     13.90 o 
   2   0   5    16266.62    19012.13    128.31 o 
   3   0   5      851.26      940.58     29.68 o 
   4   0   5     8894.53    10501.50     84.14 o 
   5   0   5      333.46      341.72     27.23 o 
   6   0   5     5203.17     5115.62    598.56 o 
   7   0   5     1631.42     1405.06    100.53 o 
   8   0   5     3710.84     3413.09    287.06 o 
   9   0   5       11.07       21.70      6.99 o 
  10   0   5      847.97      872.95     71.60 o 
  11   0   5      406.79      367.30     32.68 o 
  12   0   5     1061.61      974.23     74.37 o 
  13   0   5      326.09      302.81     34.60 o 
  14   0   5      783.36      769.15     88.24 o 
 -10   1   5       52.18       47.40     16.50 o 
  -9   1   5        1.68       15.01     10.47 o 
  -8   1   5      831.49      845.53     43.12 o 
  -7   1   5      506.58      552.60     92.78 o 
  -6   1   5      614.51      586.99     32.12 o 
  -5   1   5       30.99       27.76     12.39 o 
  -4   1   5     1442.66     1398.57     45.48 o 
  -3   1   5      255.93      216.21     14.55 o 
  -2   1   5      424.65      588.00     13.33 o 
  -1   1   5     1564.15     1483.85    103.90 o 
   0   1   5     2014.15     2060.71     87.85 o 
   1   1   5      143.55      150.94     12.35 o 
   2   1   5     1163.72     1267.91     29.15 o 
   3   1   5     7538.13     8226.51     65.38 o 
   4   1   5      217.16      170.77     17.94 o 
   5   1   5     8503.48     8436.84    962.45 o 
   6   1   5     1413.03     1421.05    106.42 o 
   7   1   5      638.27      623.99     46.78 o 
   8   1   5       10.31       12.93      7.38 o 
   9   1   5     1582.68     1459.39     57.35 o 
  10   1   5      987.26      928.06     35.83 o 
  11   1   5       33.31       32.32     12.92 o 
  12   1   5       36.18       39.02     10.39 o 
  13   1   5      940.10      844.66     62.06 o 
  14   1   5      525.83      513.85     92.87 o 
 -10   2   5       27.60       13.01      9.86 o 
  -9   2   5      601.67      719.93     98.89 o 
  -8   2   5      137.49      200.49     39.02 o 
  -7   2   5      501.87      480.94     67.99 o 
  -6   2   5      645.02      683.18     43.64 o 
  -4   2   5       42.69       43.33      5.21 o 
  -3   2   5      116.67      129.04      9.31 o 
  -2   2   5      939.13      950.57     53.71 o 
   0   2   5       47.32       25.08      2.30 o 
   1   2   5     4745.62     5011.12     46.83 o 
   2   2   5      594.87      707.94     16.28 o 
   3   2   5     2095.19     2110.11     44.43 o 
   4   2   5      554.69      637.09     23.31 o 
   5   2   5     2485.55     2744.93     42.42 o 
   6   2   5     1211.44     1023.26    128.40 o 
   7   2   5       61.79       42.94     11.61 o 
   8   2   5      303.28      303.31     55.25 o 
   9   2   5      792.34      739.83     56.39 o 
  10   2   5       88.85      133.89     24.00 o 
  11   2   5     2268.91     2107.23     61.54 o 
  12   2   5        2.20       24.35     18.59 o 
  13   2   5      799.17      811.05     83.18 o 
  14   2   5       26.10       22.00     12.48 o 
 -10   3   5      166.69      173.78     34.22 o 
  -9   3   5      200.28      264.47     44.08 o 
  -8   3   5     3013.02     3007.75     70.08 o 
  -7   3   5        2.04      -11.97     10.07 o 
  -6   3   5      350.61      277.60    103.74 o 
  -5   3   5      422.04      441.28     18.01 o 
  -4   3   5     1665.70     1760.56     80.60 o 
  -3   3   5     1492.43     1454.42     21.92 o 
  -2   3   5     1627.45     1468.03     35.14 o 
  -1   3   5      943.44     1059.82     16.42 o 
   0   3   5        4.00        0.40      2.12 o 
   1   3   5     1044.89     1031.90     41.57 o 
   2   3   5    14852.96    15629.93    108.93 o 
   3   3   5     1130.06     1232.55     37.45 o 
   4   3   5      528.67      396.39     29.72 o 
   5   3   5        5.41       12.66     11.52 o 
   6   3   5     4118.23     4123.07     43.73 o 
   7   3   5      133.94       92.96     17.63 o 
   8   3   5     4402.03     4386.33     79.69 o 
   9   3   5      460.17      504.51     58.74 o 
  10   3   5       21.29       31.60     12.74 o 
  11   3   5        3.08        2.44      8.99 o 
  12   3   5     2191.92     2030.25     68.69 o 
  13   3   5       48.63       68.43     16.93 o 
  14   3   5      460.35      595.20     82.31 o 
 -10   4   5      292.78      341.12     42.70 o 
  -9   4   5       16.34       37.56     12.90 o 
  -8   4   5     1022.43     1042.86     26.95 o 
  -7   4   5      159.31      191.54     32.71 o 
  -6   4   5     1711.91     1657.89     76.55 o 
  -5   4   5      387.22      372.68     38.79 o 
  -4   4   5       42.06       46.26      6.70 o 
  -3   4   5       81.46       72.09     10.02 o 
  -2   4   5     6020.15     5948.18     65.87 o 
  -1   4   5      488.10      493.59     24.93 o 
   0   4   5     3518.79     3648.04    163.55 o 
   2   4   5     8651.36     8923.74     71.31 o 
   3   4   5     7664.02     8638.41     69.83 o 
   4   4   5     3745.18     3687.37    349.18 o 
   5   4   5      738.93      743.79     68.87 o 
   6   4   5     5205.10     4878.44     48.62 o 
   7   4   5      124.41      101.51     14.75 o 
   8   4   5      216.63      289.44     43.38 o 
   9   4   5      333.13      353.33     55.43 o 
  10   4   5     1242.38     1189.78     65.64 o 
  11   4   5      670.40      701.33     82.66 o 
  12   4   5      220.99      188.62     28.45 o 
  13   4   5       10.79       17.81      9.34 o 
  14   4   5      303.92      338.49     47.57 o 
 -10   5   5      155.91      182.12     23.88 o 
  -9   5   5     1928.32     2055.79     51.92 o 
  -8   5   5      451.95      472.27     26.85 o 
  -7   5   5     1194.98     1143.76     34.36 o 
  -6   5   5      341.47      311.63     16.31 o 
  -5   5   5     2005.71     2089.94     46.99 o 
  -4   5   5      253.79      328.90     28.09 o 
  -3   5   5      138.34      113.68     13.16 o 
  -2   5   5     1449.68     1583.14    103.11 o 
  -1   5   5     4639.09     5120.30     43.12 o 
   0   5   5     7083.14     7038.83     64.50 o 
   1   5   5    24004.52    24620.23    638.97 o 
   2   5   5     6013.10     6826.55     60.14 o 
   3   5   5     1662.84     1608.61     90.08 o 
   4   5   5      898.57      859.64     60.01 o 
   5   5   5     1413.97     1691.16    159.21 o 
   6   5   5      147.38      132.38     24.83 o 
   8   5   5      558.00      574.25     69.13 o 
   9   5   5      793.17      813.41     42.68 o 
  10   5   5        6.58      -13.53     14.14 o 
  11   5   5      269.84      262.55     30.03 o 
  12   5   5      365.89      462.35     64.68 o 
  13   5   5       30.61       26.71     12.83 o 
 -10   6   5       71.22       87.99     12.02 o 
  -9   6   5      487.04      521.01     53.35 o 
  -8   6   5      232.54      245.71     34.98 o 
  -7   6   5     1141.60     1083.24     50.84 o 
  -6   6   5      558.07      522.81     20.82 o 
  -5   6   5      200.84      198.83     23.42 o 
  -4   6   5      406.51      426.23     18.33 o 
  -3   6   5     2040.87     1990.42    113.02 o 
  -2   6   5     1221.91     1355.34     49.68 o 
  -1   6   5     2181.05     1953.46    135.97 o 
   0   6   5      406.72      313.30      8.79 o 
   1   6   5     1399.15     1437.36     38.84 o 
   2   6   5     2778.94     2765.39     30.42 o 
   3   6   5     2848.11     2407.10     61.10 o 
   5   6   5     4611.99     4857.39    492.55 o 
   6   6   5       78.58      113.15     26.36 o 
   7   6   5      273.54      346.25     36.49 o 
   8   6   5     2577.47     2975.62    359.26 o 
   9   6   5     1320.46     1469.91    188.54 o 
  10   6   5     1556.78     1684.73    241.08 o 
  11   6   5        0.47        8.43      8.03 o 
  12   6   5      210.39      226.45     26.49 o 
  13   6   5      756.99      910.40     94.62 o 
 -10   7   5      242.38      242.62     35.62 o 
  -9   7   5      251.06      221.29     32.22 o 
  -8   7   5      621.29      586.76     35.22 o 
  -7   7   5      755.54      695.12     34.00 o 
  -6   7   5     1583.47     1631.43    102.70 o 
  -5   7   5      641.06      662.32     29.23 o 
  -4   7   5     1093.65     1203.37     96.50 o 
  -3   7   5       69.78       80.70      8.44 o 
  -2   7   5     4276.62     4291.99    111.90 o 
  -1   7   5      970.97      873.60     34.87 o 
   0   7   5     3697.52     3472.09     73.22 o 
   1   7   5     8466.84     8923.48     69.65 o 
   2   7   5     1771.27     1828.89     59.88 o 
   3   7   5       10.93       11.76      2.96 o 
   4   7   5     6701.62     7006.68    517.12 o 
   5   7   5       18.37       21.10      6.94 o 
   6   7   5     3052.78     3148.91    360.31 o 
   7   7   5      107.98       89.13     18.68 o 
   8   7   5      275.76      302.52     55.21 o 
   9   7   5      362.11      339.83     22.14 o 
  10   7   5      929.70     1230.81    125.38 o 
  11   7   5        1.49        6.14      6.57 o 
  12   7   5      273.30      331.45     38.49 o 
 -10   8   5      704.30      699.50     25.97 o 
  -9   8   5       27.41       23.16      6.19 o 
  -8   8   5      603.36      550.06     25.05 o 
  -7   8   5        3.97        4.98      3.38 o 
  -6   8   5     1041.30      995.02     59.14 o 
  -5   8   5      594.24      607.66     26.56 o 
  -4   8   5     5933.64     6187.10    498.61 o 
  -3   8   5      610.99      607.38     23.03 o 
  -2   8   5      145.38      124.69      8.91 o 
  -1   8   5       22.17       35.44     12.31 o 
   0   8   5      182.35      132.24     32.30 o 
   1   8   5       74.61       38.21     13.22 o 
   2   8   5     3179.00     2903.62    157.46 o 
   3   8   5       14.49       12.57     14.31 o 
   4   8   5      954.09      999.27     60.66 o 
   5   8   5     1716.83     1744.03    167.19 o 
   6   8   5     1863.48     1893.76    195.08 o 
   7   8   5     3488.04     3839.81    429.18 o 
   8   8   5     1567.76     1639.38    260.33 o 
   9   8   5      252.84      268.10     58.44 o 
  10   8   5       14.59        7.02      6.02 o 
  11   8   5       95.06      103.23     16.23 o 
  12   8   5      397.56      427.12     42.09 o 
 -10   9   5       52.15       53.60      9.78 o 
  -9   9   5     1475.27     1390.66     50.15 o 
  -8   9   5       45.78       42.06      5.10 o 
  -7   9   5     4180.60     4191.81    189.86 o 
  -6   9   5       39.16       42.06     10.21 o 
  -5   9   5     1714.62     1767.82    136.94 o 
  -4   9   5      535.55      577.35     40.60 o 
  -3   9   5      873.80      880.52     47.07 o 
  -2   9   5      246.30      245.78     29.82 o 
  -1   9   5      444.47      379.33     31.13 o 
   0   9   5     1342.21     1309.10     39.02 o 
   1   9   5       98.98       96.62     27.76 o 
   2   9   5     1334.42     1213.56     45.30 o 
   3   9   5     7470.27     7213.83    502.54 o 
   4   9   5      657.56      639.87     67.34 o 
   5   9   5     4110.05     4264.36    396.93 o 
   6   9   5     4621.29     4996.00    545.92 o 
   7   9   5      781.89      814.98     68.65 o 
   8   9   5      401.70      416.16     35.50 o 
   9   9   5     2472.28     3005.20    406.44 o 
  10   9   5        0.85        1.95      7.23 o 
  11   9   5      447.37      595.47     47.18 o 
  -9  10   5      557.04      496.55     51.36 o 
  -8  10   5       55.58       48.03      6.04 o 
  -7  10   5        6.18       11.11      2.87 o 
  -6  10   5      152.68      148.63     28.80 o 
  -5  10   5     1194.45     1100.63     90.16 o 
  -4  10   5      210.36      157.79     27.79 o 
  -3  10   5      157.80      184.36     18.92 o 
  -2  10   5      418.53      381.32     41.90 o 
  -1  10   5     2044.14     1882.14     42.66 o 
   0  10   5       88.74       70.88     18.68 o 
   1  10   5      485.10      426.47     59.44 o 
   2  10   5      775.93      690.89     52.89 o 
   3  10   5      132.05      101.06     13.96 o 
   4  10   5      639.49      615.03     52.02 o 
   5  10   5     1992.67     2077.74    172.47 o 
   6  10   5     2080.88     2174.41    184.35 o 
   7  10   5      626.58      629.66     27.92 o 
   8  10   5      436.52      511.43     50.71 o 
   9  10   5      109.84      101.91     16.59 o 
  10  10   5      113.81      127.63     17.31 o 
  -9  11   5       15.48        8.76      5.71 o 
  -8  11   5     1398.22     1399.96    105.66 o 
  -7  11   5      468.42      471.11     67.91 o 
  -6  11   5        5.16        5.71      2.65 o 
  -5  11   5      259.34      243.68     39.52 o 
  -4  11   5     1996.27     2189.40    271.15 o 
  -3  11   5      568.81      568.83     52.52 o 
  -2  11   5      158.83      134.72     20.41 o 
  -1  11   5       15.77       25.55     12.43 o 
   0  11   5      278.95      276.17     44.17 o 
   1  11   5       46.11       18.33     11.35 o 
   2  11   5     3448.73     3437.68     57.04 o 
   3  11   5       51.56       56.78      7.23 o 
   4  11   5     4995.64     5060.46    298.12 o 
   5  11   5      356.14      348.44     39.38 o 
   6  11   5      388.81      406.43     37.75 o 
   7  11   5      103.15      104.33     13.21 o 
   8  11   5     1725.92     1944.58    162.44 o 
   9  11   5      235.61      272.34     30.76 o 
  10  11   5      144.75      155.39     17.27 o 
  -8  12   5      333.08      341.72     32.47 o 
  -7  12   5       13.98       11.87      4.89 o 
  -6  12   5      236.45      300.35     28.28 o 
  -5  12   5      177.85      166.29     32.30 o 
  -4  12   5      116.50      109.89     12.96 o 
  -3  12   5      214.75      199.76     22.17 o 
  -2  12   5     3193.61     3141.70     50.10 o 
  -1  12   5      429.22      363.59     43.63 o 
   0  12   5      745.22      701.86     87.90 o 
   1  12   5        0.85       -1.40     13.27 o 
   2  12   5      187.27      176.84     42.77 o 
   3  12   5       50.86       30.90      7.38 o 
   4  12   5      779.64      787.98     35.66 o 
   5  12   5      776.43      814.41     54.16 o 
   6  12   5       85.24       87.42     14.27 o 
   7  12   5      260.57      237.61     41.11 o 
   8  12   5        2.73        6.28      4.97 o 
   9  12   5      585.20      669.86     82.44 o 
  -7  13   5      581.80      679.77     34.04 o 
  -6  13   5      914.25     1109.39     27.67 o 
  -5  13   5     2641.87     3044.86    399.02 o 
  -4  13   5      335.46      342.36     35.68 o 
  -3  13   5      512.89      523.14     37.52 o 
  -2  13   5       83.72       73.08     12.48 o 
  -1  13   5      504.30      479.25     46.95 o 
   0  13   5      140.69      145.03     23.49 o 
   1  13   5      276.78      311.17     55.25 o 
   2  13   5     1141.55     1146.57     35.61 o 
   3  13   5      226.71      198.74     21.40 o 
   4  13   5      323.50      285.61     30.16 o 
   5  13   5      838.04      883.44     43.73 o 
   6  13   5      150.01      132.82     13.12 o 
   7  13   5      892.24      993.56     46.99 o 
  -6  14   5      371.58      474.66     34.83 o 
  -5  14   5        3.22        1.83      5.76 o 
  -4  14   5      288.04      255.49     25.31 o 
  -3  14   5       75.74       84.43     14.78 o 
  -2  14   5     1444.24     1388.65     35.11 o 
  -1  14   5        6.37       22.26      8.08 o 
   0  14   5       32.75       40.50      9.68 o 
   1  14   5      601.24      637.18     67.99 o 
   2  14   5       20.86       27.23     17.46 o 
   3  14   5     1762.32     1854.80     67.99 o 
   4  14   5      232.37      254.35     39.28 o 
   5  14   5       83.91       69.43      9.94 o 
   6  14   5      347.44      331.70     36.53 o 
  -5  15   5      778.80      919.98     63.02 o 
  -4  15   5      180.61      189.86     19.17 o 
  -3  15   5      118.24      106.83     14.71 o 
  -2  15   5      514.58      481.28     44.16 o 
  -1  15   5       75.33       66.80     12.87 o 
   0  15   5      690.20      682.98     75.27 o 
   1  15   5        0.20       13.04      6.69 o 
   2  15   5      557.48      561.94     92.09 o 
   3  15   5      131.12      122.37     23.39 o 
   4  15   5      596.86      642.33     90.86 o 
  -2  16   5        7.78       16.94      7.80 o 
  -1  16   5       27.66       27.37      9.24 o 
   0  16   5      234.58      199.55     24.30 o 
   1  16   5      849.97      874.95     72.14 o 
   1 -10   6     1160.49     1183.51    158.33 o 
   2 -10   6       28.65       38.44     12.41 o 
   3 -10   6      337.80      395.84     56.39 o 
   4 -10   6       89.89       80.48     23.65 o 
   5 -10   6      116.62      127.00     27.15 o 
   6 -10   6    10513.55    10548.38    126.30 o 
   7 -10   6     2503.72     2592.62    106.92 o 
   8 -10   6      470.81      609.95    105.00 o 
  -1  -9   6       39.46       29.82      7.93 o 
   0  -9   6       57.32       31.86     26.05 o 
   1  -9   6       43.90       18.64     13.92 o 
   2  -9   6      916.01      945.17    125.25 o 
   3  -9   6        2.88        5.76      9.69 o 
   4  -9   6      777.16      846.75    109.63 o 
   5  -9   6       69.35       68.43     18.24 o 
   6  -9   6       12.39       24.70     13.53 o 
   7  -9   6      270.88      236.19     36.57 o 
   8  -9   6      531.75      599.65     91.39 o 
   9  -9   6       13.00       17.46      9.78 o 
  10  -9   6      387.80      297.02    107.01 o 
  -3  -8   6       62.21       53.33     10.97 o 
  -2  -8   6       30.18       15.41      5.79 o 
  -1  -8   6      207.21      195.18     20.05 o 
   0  -8   6      664.58      647.88     42.37 o 
   1  -8   6      384.08      379.10     34.65 o 
   2  -8   6      519.79      429.65     68.17 o 
   3  -8   6       96.82      102.65     23.57 o 
   4  -8   6      117.29      143.58     30.64 o 
   5  -8   6      846.56      938.22     79.52 o 
   6  -8   6     1177.20     1282.91     40.67 o 
   7  -8   6      875.68      915.88     65.38 o 
   8  -8   6       78.89       85.54     20.08 o 
   9  -8   6      214.21      208.96     46.87 o 
  10  -8   6      606.65      505.70    146.77 o 
  11  -8   6      783.07      659.52    138.35 o 
  -4  -7   6        8.94       20.56     16.19 o 
  -3  -7   6      906.30      922.79     77.42 o 
  -2  -7   6       46.62       40.18      8.21 o 
  -1  -7   6        0.46        1.39      8.85 o 
   0  -7   6        5.22        8.24      7.55 o 
   1  -7   6     1711.33     1732.84    192.03 o 
   2  -7   6      255.42      249.28     40.89 o 
   3  -7   6      148.76      141.93     26.45 o 
   4  -7   6       34.13       26.45     15.89 o 
   5  -7   6       34.99       37.27     16.06 o 
   6  -7   6       50.47       61.19     18.85 o 
   7  -7   6      591.11      745.33     56.74 o 
   8  -7   6      191.45      197.26     39.54 o 
   9  -7   6      102.55      135.38     28.11 o 
  10  -7   6       18.09       11.07      7.95 o 
  11  -7   6       17.70       12.69      7.94 o 
  12  -7   6      183.60      143.91     37.62 o 
  -5  -6   6      103.05      105.26     16.58 o 
  -4  -6   6      387.17      371.76     37.23 o 
  -3  -6   6        6.62       23.19     12.79 o 
  -2  -6   6     1228.26     1210.22     34.10 o 
  -1  -6   6      171.71      156.98     28.67 o 
   0  -6   6        7.56        7.55      4.30 o 
   1  -6   6       53.27       37.61     10.26 o 
   2  -6   6     1538.39     1456.51    107.53 o 
   3  -6   6     4994.35     5664.88    109.54 o 
   4  -6   6      250.15      290.83     59.35 o 
   5  -6   6     3872.80     4374.46     93.39 o 
   6  -6   6      103.86       84.67     19.46 o 
   7  -6   6       15.56        4.28      6.55 o 
   8  -6   6      774.95      870.32     53.16 o 
   9  -6   6       29.19       11.17      9.08 o 
  10  -6   6     5317.89     4896.83    948.39 o 
  11  -6   6       18.91       25.70      9.16 o 
  12  -6   6      153.27      116.83     12.88 o 
  13  -6   6      367.54      327.71     58.09 o 
  -6  -5   6      736.92      663.00     88.68 o 
  -5  -5   6      204.50      198.35     30.24 o 
  -4  -5   6      119.43       99.66     18.29 o 
  -3  -5   6     1258.53     1241.35     50.97 o 
  -2  -5   6      486.79      420.44     49.31 o 
  -1  -5   6      278.59      280.01     34.18 o 
   0  -5   6     6441.90     6679.59    350.81 o 
   1  -5   6     1514.05     1572.61     96.72 o 
   2  -5   6      944.00      980.13     95.71 o 
   3  -5   6      284.35      326.10     62.23 o 
   4  -5   6     5238.70     5964.79    131.54 o 
   5  -5   6     1083.85     1230.19     41.29 o 
   6  -5   6     3724.53     4420.45     99.50 o 
   7  -5   6        5.89       -5.15     13.18 o 
   8  -5   6       38.04       28.02     17.37 o 
   9  -5   6       24.21       25.75     15.45 o 
  10  -5   6      328.12      301.90     38.77 o 
  11  -5   6        9.77       19.04      9.34 o 
  12  -5   6      839.66      764.07    100.62 o 
  13  -5   6       98.16       94.03     18.93 o 
  -6  -4   6       19.51       15.52      8.47 o 
  -5  -4   6       25.69       22.55     10.21 o 
  -4  -4   6       63.87       50.65      9.93 o 
  -3  -4   6     2184.79     2140.90     89.21 o 
  -2  -4   6      470.37      397.61     50.64 o 
  -1  -4   6      124.50      119.33     22.21 o 
   0  -4   6        3.03        1.54      6.32 o 
   1  -4   6     1140.15     1172.04     51.98 o 
   2  -4   6     1645.51     1658.82    203.33 o 
   3  -4   6     1032.11     1103.63     29.24 o 
   4  -4   6      553.91      594.06     25.31 o 
   5  -4   6      120.95      136.16     24.27 o 
   6  -4   6      919.57     1013.38     33.26 o 
   7  -4   6     3056.27     3459.80     63.02 o 
   8  -4   6     1068.42     1194.67     65.55 o 
   9  -4   6     1942.89     1841.17    288.56 o 
  10  -4   6      140.93      121.18     18.59 o 
  11  -4   6        1.56        3.67      9.50 o 
  12  -4   6      473.03      482.97     59.61 o 
  13  -4   6       29.00       13.88      6.69 o 
  14  -4   6       61.86       54.01      8.80 o 
  -7  -3   6     1452.41     1507.57     82.40 o 
  -6  -3   6      205.70      175.17     31.73 o 
  -5  -3   6     1190.92     1260.95     65.73 o 
  -4  -3   6      503.14      482.57     47.54 o 
  -3  -3   6     1933.92     1864.21     67.60 o 
  -2  -3   6       25.19       37.41     20.82 o 
  -1  -3   6      854.10      783.29     36.18 o 
   0  -3   6        0.98        2.79      1.56 o 
   1  -3   6       14.15       22.91     10.48 o 
   2  -3   6      985.36     1124.49     27.32 o 
   3  -3   6     3113.35     3542.46     78.21 o 
   4  -3   6       22.05       40.06     12.31 o 
   5  -3   6      607.36      637.62     23.57 o 
   6  -3   6      240.86      279.31     52.28 o 
   7  -3   6      194.66      171.25     37.27 o 
   8  -3   6       28.55       10.30      6.11 o 
   9  -3   6     3643.08     3407.46    564.60 o 
  10  -3   6       29.09       21.06      6.59 o 
  11  -3   6     1378.77     1157.76    138.54 o 
  12  -3   6        5.47       14.51      8.32 o 
  13  -3   6       54.05       36.14      6.76 o 
  14  -3   6        2.98       11.32      5.57 o 
  -8  -2   6       43.33       37.11      6.92 o 
  -7  -2   6       65.00       54.05     13.53 o 
  -6  -2   6     1515.29     1523.24     79.56 o 
  -5  -2   6      449.28      429.48     43.03 o 
  -4  -2   6     1506.16     1356.62     56.87 o 
  -3  -2   6      566.33      558.45     47.88 o 
  -2  -2   6      985.14      899.79     43.82 o 
  -1  -2   6      283.68      354.26     23.71 o 
   0  -2   6      622.89      622.83     25.99 o 
   1  -2   6      559.06      553.11     22.94 o 
   2  -2   6       42.26       43.99     11.17 o 
   3  -2   6     1176.94     1323.59     35.96 o 
   4  -2   6     1713.29     1832.28     44.95 o 
   5  -2   6     1588.89     1792.48     49.84 o 
   6  -2   6      407.06      386.06     64.68 o 
   7  -2   6     3500.91     4065.64     75.85 o 
   8  -2   6      960.30     1121.44     56.12 o 
   9  -2   6        6.11        9.30      6.34 o 
  10  -2   6     1079.02      978.47    113.36 o 
  11  -2   6        3.06        3.92      5.90 o 
  12  -2   6     1380.72     1203.97    143.55 o 
  13  -2   6      180.36      155.18     28.04 o 
  14  -2   6       22.39       26.53      8.66 o 
  -8  -1   6     1397.24     1591.46     72.53 o 
  -7  -1   6       90.74      114.08     27.67 o 
  -6  -1   6      231.03      222.24     37.31 o 
  -5  -1   6      840.32      778.95     27.28 o 
  -4  -1   6      991.74      914.49     37.53 o 
  -3  -1   6      377.18      356.17     28.85 o 
  -2  -1   6     4160.74     3967.78    142.89 o 
  -1  -1   6     1399.61     1430.99     45.92 o 
   0  -1   6     1825.46     1858.96     68.01 o 
   1  -1   6        1.14        4.23      5.01 o 
   2  -1   6     3736.52     4203.20     85.36 o 
   3  -1   6      476.36      535.93     17.02 o 
   4  -1   6     4145.61     4715.13    263.16 o 
   5  -1   6       76.82       73.32     17.11 o 
   6  -1   6      761.97      785.39     29.07 o 
   7  -1   6       88.17       72.80     17.72 o 
   8  -1   6     2436.77     2216.80    188.68 o 
   9  -1   6      957.10      834.65     90.45 o 
  10  -1   6      219.79      216.29     28.84 o 
  11  -1   6      110.81      100.49     11.54 o 
  12  -1   6      550.99      509.85     60.45 o 
  13  -1   6       37.88       45.30      9.67 o 
  14  -1   6      350.45      290.77     28.50 o 
  -9   0   6       36.78       84.58     25.14 o 
  -8   0   6       56.26       28.11     13.97 o 
  -7   0   6     1430.19     1405.64     77.07 o 
  -6   0   6      661.86      646.08     96.71 o 
  -5   0   6      396.12      330.49     24.94 o 
  -4   0   6       51.58       43.33      7.15 o 
  -3   0   6     1127.89     1002.90     11.35 o 
  -2   0   6     1715.05     1701.81     28.65 o 
  -1   0   6     8315.55     7882.29    444.50 o 
   0   0   6       12.63        8.38      3.39 o 
   1   0   6      881.05      976.48     55.10 o 
   2   0   6      827.53     1001.38     84.14 o 
   3   0   6     5177.73     6102.00     55.86 o 
   4   0   6     7330.66     8413.39     72.18 o 
   5   0   6    12867.64    14707.59    102.47 o 
   6   0   6      375.43      371.45     41.85 o 
   7   0   6      636.90      735.51     57.08 o 
   8   0   6       32.03       27.62      6.02 o 
   9   0   6      310.89      320.44     29.46 o 
  10   0   6      812.61      786.07     75.68 o 
  11   0   6     1346.72     1281.11    114.50 o 
  12   0   6       27.70       23.22      7.40 o 
  13   0   6      119.19       96.84     12.67 o 
  14   0   6       24.38       30.64     15.27 o 
  -9   1   6      913.47     1002.47     58.74 o 
  -8   1   6       71.35       50.89     16.50 o 
  -7   1   6        9.02        7.77      9.34 o 
  -6   1   6       31.57       26.88     13.88 o 
  -5   1   6     1516.18     1454.07     69.74 o 
  -4   1   6      887.85      817.96     24.96 o 
  -3   1   6     2138.45     2098.34     45.82 o 
  -2   1   6       82.60       79.37      7.18 o 
  -1   1   6      358.36      384.67     20.84 o 
   0   1   6       58.71       44.21      5.37 o 
   1   1   6    10122.11    11372.78     90.43 o 
   2   1   6     2597.48     2898.58    106.57 o 
   3   1   6      138.06      125.78     28.11 o 
   4   1   6      600.98      676.98     24.79 o 
   6   1   6      600.88      545.84     97.19 o 
   7   1   6    11189.36    10521.58     69.39 o 
   8   1   6      783.70      812.27     75.75 o 
   9   1   6     1507.16     1495.61    129.18 o 
  10   1   6      225.92      257.80     27.02 o 
  11   1   6     1119.92      971.98     69.35 o 
  12   1   6      259.50      247.28     52.28 o 
  13   1   6     2401.64     2022.30     78.82 o 
  14   1   6      362.39      360.57     63.89 o 
  -9   2   6     1678.07     1816.05     83.36 o 
  -8   2   6      507.77      573.46    105.27 o 
  -7   2   6     3122.07     3317.78     94.79 o 
  -6   2   6     1210.53     1176.43     75.94 o 
  -5   2   6        9.67        8.52      5.95 o 
  -4   2   6     1705.36     1720.65     56.82 o 
  -3   2   6      538.84      725.00     40.59 o 
  -2   2   6     3830.71     3749.68    255.71 o 
  -1   2   6     1601.84     1854.59    122.90 o 
   0   2   6        1.17        7.56      2.09 o 
   1   2   6     1163.17     1230.33     72.66 o 
   2   2   6      167.14      186.80     30.20 o 
   3   2   6     6868.42     7692.50     55.91 o 
   4   2   6       13.83       26.45      7.59 o 
   5   2   6       92.83      127.61     23.39 o 
   6   2   6     3486.76     4225.63     90.34 o 
   7   2   6     3043.51     2924.23    364.41 o 
   8   2   6    10707.35    11081.87   1625.11 o 
   9   2   6     1562.61     1382.77     59.35 o 
  10   2   6     1094.05     1042.97     94.35 o 
  11   2   6     1859.42     1633.10     65.99 o 
  12   2   6       29.47       22.78     17.81 o 
  13   2   6        1.15       26.62     19.99 o 
  14   2   6      482.13      500.32     74.80 o 
  -9   3   6      125.67      129.36     27.06 o 
  -8   3   6      679.80      706.66     59.70 o 
  -7   3   6       23.08       23.57     11.09 o 
  -6   3   6     2738.81     2707.66     69.83 o 
  -5   3   6       12.90        7.61      8.29 o 
  -4   3   6      865.17      894.23     21.79 o 
  -3   3   6       51.15       60.09      8.99 o 
  -2   3   6        7.94       12.42      4.74 o 
  -1   3   6       12.21        6.62      2.84 o 
   0   3   6     3574.55     3935.42     91.86 o 
   1   3   6       32.06       29.38      3.13 o 
   2   3   6       97.33      125.43      9.03 o 
   3   3   6      240.42      257.77     34.13 o 
   4   3   6     7998.27     7886.83    600.59 o 
   5   3   6     1527.54     1504.01     30.55 o 
   6   3   6     8155.55     7446.10     62.32 o 
   7   3   6      393.03      338.32     20.69 o 
   8   3   6      360.06      457.29     67.03 o 
   9   3   6     2192.80     1999.78     61.36 o 
  10   3   6     2462.26     2308.07     97.15 o 
  11   3   6      922.93      836.63     82.22 o 
  12   3   6      303.41      306.02     50.97 o 
  13   3   6      563.44      559.50     57.00 o 
  14   3   6       58.17       75.24     19.46 o 
 -10   4   6      331.54      395.40     57.61 o 
  -9   4   6      640.47      747.59    108.84 o 
  -8   4   6      358.59      369.33     46.29 o 
  -7   4   6        0.37       18.17      8.00 o 
  -6   4   6      682.32      647.21     27.40 o 
  -5   4   6     1376.44     1343.20     24.66 o 
  -4   4   6      323.25      349.35     31.98 o 
  -3   4   6     1826.61     1817.28     26.21 o 
  -2   4   6       41.91       32.60      5.78 o 
  -1   4   6      495.33      424.80     11.93 o 
   0   4   6     5035.63     5585.40    224.85 o 
   2   4   6     3136.01     3272.66     58.04 o 
   3   4   6     2705.73     2985.75     44.08 o 
   4   4   6     1139.93     1392.11     47.13 o 
   5   4   6     6337.98     6961.69    855.17 o 
   6   4   6     1404.04     1301.24     46.00 o 
   7   4   6     5349.75     4973.49     53.94 o 
   8   4   6      466.73      396.62     23.31 o 
   9   4   6     1088.02      942.94     35.79 o 
  10   4   6      162.93      133.89     29.94 o 
  11   4   6      943.67      833.48     39.19 o 
  12   4   6       40.15       29.85     16.67 o 
  13   4   6      621.82      683.88     66.25 o 
  14   4   6       62.06       36.83     20.42 o 
 -10   5   6       15.52       20.03     12.00 o 
  -9   5   6      761.53      865.70     23.31 o 
  -8   5   6      135.44      140.12     22.67 o 
  -7   5   6     1951.26     2046.20     48.33 o 
  -6   5   6       39.31       15.45      7.28 o 
  -5   5   6        7.33       15.09      8.58 o 
  -4   5   6      259.34      249.73     27.27 o 
  -3   5   6     3205.59     3049.09     48.34 o 
  -2   5   6      901.80      828.94     19.89 o 
  -1   5   6     9893.53    10486.42    416.81 o 
   0   5   6     8500.29     9996.74     74.02 o 
   1   5   6       24.04       31.95     11.96 o 
   2   5   6     1916.53     2015.23     32.21 o 
   3   5   6      268.89      218.47     18.07 o 
   4   5   6     1654.00     1899.23     45.13 o 
   5   5   6     2676.22     2630.41    264.04 o 
   6   5   6      403.48      401.17     47.09 o 
   7   5   6     3074.12     3442.04    397.76 o 
   8   5   6      740.82      713.38     64.77 o 
   9   5   6     5929.55     5881.95    123.25 o 
  10   5   6       10.37       12.92      6.72 o 
  11   5   6      296.36      332.99     35.09 o 
  12   5   6       11.61       10.04      9.16 o 
  13   5   6      268.70      285.25     45.82 o 
  14   5   6      119.64      133.63     23.83 o 
 -10   6   6      261.79      316.12     44.34 o 
  -9   6   6        3.55        9.82      6.05 o 
  -8   6   6      249.36      264.05     40.55 o 
  -7   6   6      388.23      418.24     39.19 o 
  -6   6   6     4215.00     4135.75    102.12 o 
  -5   6   6     4118.07     4192.54     53.72 o 
  -4   6   6     2797.53     2737.42     43.27 o 
  -3   6   6      783.52      740.38     21.30 o 
  -2   6   6      923.23      924.32     56.28 o 
  -1   6   6      175.83      167.81     21.69 o 
   0   6   6     5793.15     5442.91     73.23 o 
   1   6   6     1140.26     1166.82     33.17 o 
   2   6   6    16437.35    18498.11    116.53 o 
   3   6   6      615.83      813.06     27.84 o 
   4   6   6       19.81       32.65      6.88 o 
   5   6   6      811.62      827.26     49.01 o 
   6   6   6     5864.57     6514.05    706.83 o 
   7   6   6     3223.18     3449.81    444.72 o 
   8   6   6       21.59       26.63     12.14 o 
   9   6   6      836.65      970.93     75.50 o 
  10   6   6     2398.78     2723.22    432.10 o 
  11   6   6      618.64      775.11    101.34 o 
  12   6   6     3239.80     3817.65    602.00 o 
  13   6   6       94.03       89.54     13.65 o 
 -10   7   6     1292.48     1352.15     55.85 o 
  -9   7   6        1.77        3.57      8.25 o 
  -8   7   6     1916.91     2016.99     54.41 o 
  -7   7   6      195.34      171.12     25.87 o 
  -6   7   6        0.35       -3.75      6.98 o 
  -5   7   6      268.63      271.45     24.75 o 
  -4   7   6     3218.29     3284.07    128.81 o 
  -3   7   6     1311.49     1414.79     71.68 o 
  -2   7   6     1696.78     1738.90     44.95 o 
  -1   7   6       31.01       52.49      6.77 o 
   0   7   6      103.73       71.86     11.83 o 
   1   7   6      773.76      790.48     15.65 o 
   2   7   6     2463.35     2360.89     36.75 o 
   3   7   6     1169.14     1119.20     43.16 o 
   4   7   6       47.03       50.34      9.19 o 
   5   7   6      872.25      926.34     97.67 o 
   6   7   6     3604.08     3858.64    437.95 o 
   7   7   6     2636.75     2934.48    418.14 o 
   8   7   6     1977.01     2173.08    259.41 o 
   9   7   6      631.68      775.31    110.76 o 
  10   7   6     1043.81     1233.47    186.92 o 
  11   7   6        3.66       14.95     16.76 o 
  12   7   6      143.30      150.51     16.52 o 
  13   7   6      367.65      392.82     55.78 o 
  -9   8   6      219.03      200.57     28.12 o 
  -8   8   6       72.13       85.85     13.84 o 
  -7   8   6     2221.04     2214.94     80.13 o 
  -6   8   6     1409.16     1336.73     38.75 o 
  -5   8   6      409.74      420.72     17.98 o 
  -4   8   6       99.29       99.26      9.23 o 
  -3   8   6      944.15     1048.56     68.41 o 
  -2   8   6      895.42      935.53     30.55 o 
  -1   8   6     1509.95     1322.48     36.18 o 
   0   8   6      612.12      500.57     22.74 o 
   1   8   6      114.52      111.54      9.21 o 
   2   8   6      218.26      158.17     37.58 o 
   3   8   6     1555.36     1375.69     61.54 o 
   4   8   6     3156.64     3286.86    205.47 o 
   5   8   6     3157.04     3092.01    264.52 o 
   6   8   6     1016.84     1106.84    116.05 o 
   7   8   6       33.01       38.47     13.88 o 
   8   8   6      143.68      140.61     32.99 o 
  10   8   6       60.49       50.59     17.06 o 
  11   8   6     1449.05     1851.33    232.92 o 
  12   8   6       52.99       29.93     11.65 o 
  -9   9   6      181.83      133.33     18.39 o 
  -8   9   6        0.26        5.44      7.42 o 
  -7   9   6      170.73      163.21     18.75 o 
  -6   9   6      145.10      135.77     10.91 o 
  -5   9   6     1391.25     1384.59     58.22 o 
  -4   9   6      549.80      581.78     31.36 o 
  -3   9   6      693.80      728.96     25.72 o 
  -2   9   6       31.66       13.24      7.57 o 
  -1   9   6     3267.42     3262.18     69.57 o 
   0   9   6      625.62      563.34     75.24 o 
   1   9   6     3579.32     3548.39     86.76 o 
   2   9   6      282.33      256.31     71.84 o 
   3   9   6      174.81      120.95     39.28 o 
   4   9   6      138.64      133.02     31.55 o 
   5   9   6     3773.76     3824.28    351.58 o 
   6   9   6      736.64      741.19     73.41 o 
   7   9   6       16.68       10.77      5.93 o 
   8   9   6       14.06       12.00      5.67 o 
   9   9   6      269.07      265.49     69.17 o 
  10   9   6       84.85      118.00     17.72 o 
  11   9   6     1089.62     1501.55    214.07 o 
  12   9   6      417.35      517.19     34.52 o 
  -9  10   6       95.17       90.64     11.23 o 
  -8  10   6     1080.56     1001.65     40.42 o 
  -7  10   6       19.45       15.19      3.35 o 
  -6  10   6      372.28      361.26     19.09 o 
  -5  10   6        5.35        5.89      8.63 o 
  -4  10   6     1773.67     1826.98    154.06 o 
  -3  10   6        7.47       18.17      4.71 o 
  -2  10   6     4220.65     4146.40     99.11 o 
  -1  10   6       31.30       26.50      9.78 o 
   0  10   6     1138.38     1100.31    108.32 o 
   1  10   6       33.81        8.03      9.43 o 
   2  10   6     2844.86     2696.96    118.36 o 
   3  10   6        1.75        3.85      4.15 o 
   4  10   6     1163.24     1087.46    110.24 o 
   5  10   6      563.02      589.58     28.62 o 
   6  10   6     1139.22     1150.20    117.27 o 
   7  10   6      725.44      785.64     76.37 o 
   8  10   6     1501.50     1677.95    209.66 o 
   9  10   6     1008.79     1097.77    130.27 o 
  10  10   6      114.91      157.52     22.73 o 
  11  10   6      128.36      139.01     19.89 o 
  -8  11   6     1292.29     1229.96     45.30 o 
  -7  11   6       14.43        9.59      3.42 o 
  -6  11   6     1877.79     2034.52    177.97 o 
  -5  11   6       48.39       31.77      8.41 o 
  -4  11   6     1475.54     1543.15    185.22 o 
  -3  11   6     1353.74     1373.09     82.25 o 
  -2  11   6      246.89      246.93     30.82 o 
  -1  11   6     3489.48     3399.68     57.22 o 
   0  11   6     1033.62     1079.98     92.61 o 
   1  11   6     3425.49     3347.29     88.07 o 
   2  11   6       52.57       56.91     17.89 o 
   3  11   6      176.98      130.14     17.11 o 
   4  11   6      150.90      129.83     21.60 o 
   5  11   6      391.20      364.88     43.34 o 
   6  11   6      507.67      469.35     38.45 o 
   7  11   6      348.99      340.57     36.81 o 
   8  11   6     1038.99     1178.16    154.54 o 
   9  11   6      617.48      731.47     63.33 o 
  10  11   6     1694.37     2135.41    262.81 o 
  -8  12   6        1.90       11.96      8.90 o 
  -7  12   6      219.12      184.08     34.22 o 
  -6  12   6        1.73        3.23      4.89 o 
  -5  12   6      657.88      812.53     70.88 o 
  -4  12   6       44.56       32.73      9.43 o 
  -3  12   6     1451.28     1592.61     89.25 o 
  -2  12   6      397.32      403.42     45.49 o 
  -1  12   6      534.05      542.53     44.31 o 
   0  12   6       53.58       21.73     15.71 o 
   1  12   6     1084.41     1042.70     53.59 o 
   2  12   6      174.52      137.82     31.25 o 
   3  12   6      724.65      697.59     24.79 o 
   4  12   6      286.44      255.12     23.52 o 
   5  12   6      272.12      232.77     28.89 o 
   6  12   6       23.59       19.59      6.25 o 
   7  12   6      983.29     1037.91     91.13 o 
   8  12   6      215.89      194.02     30.59 o 
   9  12   6      117.52      115.52     16.68 o 
  -7  13   6      830.73      894.84     35.09 o 
  -6  13   6       11.87       16.93      6.63 o 
  -5  13   6        4.81       12.63      7.20 o 
  -4  13   6      233.23      264.66     23.61 o 
  -3  13   6     1113.18     1260.02     89.06 o 
  -2  13   6      206.74      210.15     23.84 o 
  -1  13   6      335.65      333.88     41.42 o 
   0  13   6       56.26       63.60     10.43 o 
   1  13   6      452.80      462.52     82.75 o 
   2  13   6      415.63      424.55     75.59 o 
   3  13   6     2621.88     2875.16     83.53 o 
   4  13   6       22.91       18.22      6.59 o 
   5  13   6        2.91       12.32      6.59 o 
   6  13   6      169.13      155.16     19.65 o 
   7  13   6       74.81       49.91      8.72 o 
   8  13   6      672.89      719.93     60.01 o 
  -6  14   6      451.84      501.63     41.55 o 
  -5  14   6      291.27      259.65     30.03 o 
  -4  14   6      758.15      798.54     82.97 o 
  -3  14   6       64.58       53.93      7.53 o 
  -2  14   6     2757.87     2913.54     69.04 o 
  -1  14   6       47.12       28.14     10.62 o 
   0  14   6     1588.34     1682.23     47.16 o 
   1  14   6       21.77       20.69     12.74 o 
   2  14   6       37.08       17.37      9.43 o 
   3  14   6        1.25        7.94      9.25 o 
   4  14   6      403.79      432.93     66.42 o 
   5  14   6       42.10       36.34      5.37 o 
   6  14   6      299.89      286.84     31.29 o 
   7  14   6       29.98       26.67      7.09 o 
  -5  15   6      170.80      201.45     31.86 o 
  -4  15   6     2338.62     2485.03    172.18 o 
  -3  15   6      191.47      177.46     16.70 o 
  -2  15   6      621.04      635.74     55.69 o 
  -1  15   6      124.14       91.97     16.01 o 
   0  15   6        9.62       16.29      7.91 o 
   1  15   6      476.81      549.16     54.06 o 
   2  15   6      856.47      956.38    107.27 o 
   3  15   6      505.70      509.57     85.10 o 
   4  15   6      111.74       98.72     30.11 o 
   5  15   6        1.21       22.78      9.08 o 
  -2  16   6      125.46       95.81     16.98 o 
  -1  16   6      267.13      270.14     28.79 o 
   0  16   6      122.18      120.37     18.06 o 
   1  16   6      236.44      211.46     26.41 o 
   2  16   6       37.97       28.52      7.98 o 
   5 -10   7        1.06       12.13      6.98 o 
   1  -9   7      383.53      353.92     38.41 o 
   2  -9   7       97.61       77.25     19.46 o 
   3  -9   7        1.63       10.91     16.50 o 
   4  -9   7      502.06      551.73     83.27 o 
   5  -9   7      191.92      155.02     31.07 o 
   6  -9   7      901.31     1054.92    121.33 o 
   7  -9   7     1384.03     1287.19    109.19 o 
   8  -9   7       23.39       15.27     11.35 o 
   9  -9   7      190.31      194.21     35.70 o 
  -1  -8   7      346.55      299.63     30.80 o 
   0  -8   7      422.97      377.48     40.18 o 
   1  -8   7      388.69      352.49     65.11 o 
   2  -8   7      224.31      179.21     38.19 o 
   3  -8   7       14.67       27.84     15.01 o 
   4  -8   7       45.65       24.88     12.31 o 
   5  -8   7      249.36      304.80     42.77 o 
   6  -8   7        1.95        1.40      9.43 o 
   7  -8   7     1391.27     1656.14     65.90 o 
   8  -8   7      345.55      383.09     69.22 o 
   9  -8   7     1022.92     1152.51     91.74 o 
  10  -8   7      240.23      267.96     50.10 o 
  11  -8   7       28.55       30.32      9.82 o 
  -2  -7   7      790.31      795.94     52.20 o 
  -1  -7   7     1308.27     1384.44     76.41 o 
   0  -7   7      252.75      235.99     22.06 o 
   1  -7   7       25.82       18.80     19.12 o 
   2  -7   7       31.94       17.07     13.01 o 
   3  -7   7      213.06      256.01     51.50 o 
   4  -7   7       31.09       37.45     15.36 o 
   5  -7   7       28.71       13.01     11.52 o 
   6  -7   7      393.65      476.49     76.81 o 
   7  -7   7      123.22      132.50     31.51 o 
   8  -7   7        4.37        2.88      8.12 o 
   9  -7   7      699.65      819.60     78.99 o 
  10  -7   7     1912.91     2054.86    130.05 o 
  11  -7   7      297.03      246.65     42.38 o 
  12  -7   7       22.08        6.73      6.42 o 
  -4  -6   7     1430.80     1442.97    105.05 o 
  -3  -6   7       20.27       17.45      6.74 o 
  -2  -6   7      815.10      861.20     43.65 o 
  -1  -6   7       42.62       35.85     10.28 o 
   0  -6   7     2499.90     2554.94    185.56 o 
   1  -6   7       45.29       27.91     10.95 o 
   2  -6   7     1987.15     2143.72     68.78 o 
   3  -6   7       30.53        9.34     12.48 o 
   4  -6   7       86.65       71.75     17.72 o 
   5  -6   7        6.78        5.41      6.55 o 
   6  -6   7       68.82       60.75     15.01 o 
   7  -6   7        9.13       12.74     16.67 o 
   8  -6   7      173.26      171.34     36.40 o 
   9  -6   7      363.03      353.07     58.74 o 
  10  -6   7     1394.30     1051.39    243.09 o 
  11  -6   7      108.27       79.91     13.02 o 
  12  -6   7      522.97      471.03    109.85 o 
  13  -6   7      114.86       70.76     10.19 o 
  -5  -5   7      235.45      219.52     33.30 o 
  -4  -5   7      126.92      116.64     14.80 o 
  -3  -5   7     2559.24     2382.73    247.76 o 
  -2  -5   7     1221.44     1333.66     56.84 o 
  -1  -5   7       41.35       45.81     10.15 o 
   0  -5   7     1047.95     1086.19     56.52 o 
   1  -5   7      733.91      595.17     42.35 o 
   2  -5   7     1320.71     1474.15     67.03 o 
   3  -5   7     1451.57     1582.04     60.40 o 
   4  -5   7       55.19       60.31     15.97 o 
   5  -5   7      113.53      118.27     29.41 o 
   6  -5   7      317.33      371.57     62.06 o 
   7  -5   7      420.21      469.07     50.10 o 
   8  -5   7      836.93      881.05     46.96 o 
   9  -5   7       69.27       81.35     21.38 o 
  10  -5   7       22.48       36.88      8.76 o 
  11  -5   7        0.43        4.19      6.39 o 
  12  -5   7       23.04       15.08      5.36 o 
  13  -5   7     1692.10     1364.61    180.86 o 
  -5  -4   7      714.30      621.31     98.15 o 
  -4  -4   7      325.84      282.25     45.34 o 
  -3  -4   7     1318.83     1231.90    112.42 o 
  -2  -4   7       27.01       18.67      8.00 o 
  -1  -4   7     3029.12     2983.29    189.28 o 
   0  -4   7      101.88       74.68     11.11 o 
   1  -4   7     3335.44     3327.44    224.15 o 
   2  -4   7      336.40      367.73     59.96 o 
   3  -4   7      815.70      864.21     28.72 o 
   4  -4   7      493.49      498.05     76.72 o 
   5  -4   7     3871.94     4452.05     98.81 o 
   6  -4   7       10.55       17.11     14.75 o 
   7  -4   7      565.57      622.78     58.92 o 
   8  -4   7        6.60       10.21      9.16 o 
   9  -4   7     2752.57     2905.19     75.94 o 
  10  -4   7      194.01      168.33     21.89 o 
  11  -4   7     2183.66     1738.75    199.46 o 
  12  -4   7        4.26       -0.66      7.56 o 
  13  -4   7       35.58       34.35      8.40 o 
  14  -4   7       28.52       27.97      6.82 o 
  -6  -3   7        2.04       -1.82     13.01 o 
  -5  -3   7     1359.25     1256.31    151.83 o 
  -4  -3   7      219.85      228.50     36.01 o 
  -3  -3   7      143.86      142.79     19.25 o 
  -2  -3   7        0.81        3.73      3.11 o 
  -1  -3   7      513.44      503.71     32.73 o 
   0  -3   7      422.67      229.34     99.98 o 
   1  -3   7       68.43       62.79     12.79 o 
   2  -3   7      784.00      898.77     48.27 o 
   3  -3   7      402.71      477.27     72.53 o 
   4  -3   7        0.23       -0.70      7.07 o 
   5  -3   7     1437.24     1631.00     58.92 o 
   6  -3   7     2640.24     3083.86     85.63 o 
   7  -3   7     1375.96     1565.19     50.54 o 
   8  -3   7        8.41       12.66     12.13 o 
   9  -3   7       82.25       92.09     23.57 o 
  10  -3   7      175.05      158.22     21.01 o 
  11  -3   7      976.08      923.58     97.56 o 
  12  -3   7      900.35      808.45     98.63 o 
  13  -3   7      657.91      609.79     90.58 o 
  14  -3   7       30.35       19.40      6.41 o 
  -7  -2   7       29.96       29.32     10.13 o 
  -6  -2   7      327.54      271.72     60.05 o 
  -5  -2   7       25.06       27.59      6.66 o 
  -4  -2   7      146.02      128.41     20.16 o 
  -3  -2   7        6.23        6.35      3.75 o 
  -2  -2   7     2802.01     2766.55    155.83 o 
  -1  -2   7       25.91       22.24      6.46 o 
   0  -2   7       75.09       58.54      6.58 o 
   1  -2   7        0.83        7.82      4.47 o 
   2  -2   7     2626.25     3032.19     85.10 o 
   3  -2   7        8.69       21.65     12.83 o 
   4  -2   7      791.21      752.22     23.57 o 
   5  -2   7      192.62      234.71     48.53 o 
   6  -2   7        9.43       21.73     11.52 o 
   7  -2   7       65.26       69.83     16.93 o 
   8  -2   7     2727.94     3041.27     98.11 o 
   9  -2   7      584.68      593.60    103.08 o 
  10  -2   7      864.28      698.36     72.19 o 
  11  -2   7        3.14        3.75      5.56 o 
  12  -2   7      663.55      716.02     53.21 o 
  13  -2   7        0.51        5.39      7.56 o 
  14  -2   7     1061.33      860.90    136.38 o 
  -7  -1   7      272.58      185.19     47.66 o 
  -6  -1   7     1414.63     1370.94    145.81 o 
  -5  -1   7       73.67       66.34     10.95 o 
  -4  -1   7      304.16      253.64     38.14 o 
  -3  -1   7     1324.79     1205.98     65.53 o 
  -2  -1   7     1085.91     1227.27     70.74 o 
  -1  -1   7     4416.34     4538.55    227.81 o 
   0  -1   7       49.49       27.90      4.84 o 
   1  -1   7     2123.57     2223.92    108.98 o 
   2  -1   7      206.59      212.89     25.71 o 
   3  -1   7      196.33      270.84     42.68 o 
   4  -1   7        8.88        6.11      7.42 o 
   5  -1   7       25.63       23.57      8.90 o 
   6  -1   7      899.67     1071.07     41.11 o 
   7  -1   7       88.70      101.69     24.18 o 
   8  -1   7     1276.94     1156.98    133.55 o 
   9  -1   7      114.22       95.09     14.39 o 
  10  -1   7     1955.89     1787.85    163.23 o 
  11  -1   7     1045.17      945.79     96.74 o 
  12  -1   7      700.73      641.26     68.42 o 
  13  -1   7      698.95      627.41     71.59 o 
  14  -1   7       37.38       24.86     16.32 o 
  -8   0   7       53.92       47.22     19.64 o 
  -7   0   7      130.75      143.76     32.91 o 
  -6   0   7       65.33       48.41     23.04 o 
  -5   0   7     1454.66     1351.93    100.99 o 
  -4   0   7      704.60      687.55     30.79 o 
  -3   0   7     5951.49     6302.32    323.68 o 
  -2   0   7        3.91        0.68      2.05 o 
  -1   0   7        2.08        7.22      4.08 o 
   0   0   7     3065.59     3227.33    199.02 o 
   1   0   7    15560.02    16104.93     95.40 o 
   2   0   7      363.60      378.57     23.87 o 
   3   0   7     3450.44     3941.17     83.79 o 
   4   0   7       97.95       86.32     18.68 o 
   5   0   7     1337.30     1510.73     41.11 o 
   6   0   7        0.37       18.07      8.55 o 
   7   0   7     4051.21     3980.46    511.10 o 
   8   0   7       59.27       48.78      7.12 o 
   9   0   7       59.12       58.68      8.25 o 
  10   0   7       73.76       67.04      8.99 o 
  11   0   7     1748.57     1578.55    172.07 o 
  12   0   7      443.63      433.84     44.75 o 
  13   0   7     1488.17     1219.56    100.77 o 
  14   0   7       36.77       39.28     15.54 o 
  -8   1   7       60.39       40.67     14.14 o 
  -7   1   7      451.66      503.81     94.44 o 
  -6   1   7     1135.66     1068.98     71.05 o 
  -5   1   7       48.30       27.68      7.42 o 
  -4   1   7      103.71       95.20     10.26 o 
  -3   1   7     1037.55     1082.63     38.75 o 
  -2   1   7     3429.73     3679.79    190.78 o 
  -1   1   7     1335.34     1433.22    103.59 o 
   0   1   7     1250.70     1197.85     79.55 o 
   1   1   7      570.10      680.40     30.39 o 
   2   1   7     3506.86     3608.44     76.99 o 
   3   1   7     6401.63     6915.37    202.68 o 
   4   1   7     9602.78    11100.28     78.64 o 
   5   1   7     3252.33     3351.96    401.20 o 
   6   1   7      283.85      269.53     45.91 o 
   7   1   7     1549.81     1518.68    191.63 o 
   8   1   7     2951.99     2911.65    152.84 o 
   9   1   7      642.41      540.99     35.41 o 
  10   1   7     2436.80     2390.93    215.80 o 
  11   1   7     1174.11     1036.09    100.89 o 
  12   1   7       15.52        4.00      6.02 o 
  13   1   7        5.22       13.44     16.93 o 
  14   1   7     1821.24     1548.78     71.49 o 
  -8   2   7       11.51       14.05     11.26 o 
  -7   2   7      150.56      181.81     37.53 o 
  -6   2   7     1765.94     1857.51     67.82 o 
  -5   2   7      190.74      137.81     13.99 o 
  -3   2   7        7.18        8.38      3.68 o 
  -2   2   7      833.59      923.43     76.32 o 
  -1   2   7      136.02      148.82     11.76 o 
   0   2   7     7793.11     7361.34     54.29 o 
   1   2   7        7.53        6.32      2.87 o 
   2   2   7     2195.43     2250.80    111.16 o 
   3   2   7      108.31      111.46     11.00 o 
   4   2   7     4137.26     4542.21     75.37 o 
   5   2   7     1604.37     1915.90     45.74 o 
   6   2   7     8408.54     9504.71     77.16 o 
   7   2   7      605.31      694.79     27.58 o 
   8   2   7      270.80      322.52     71.62 o 
   9   2   7        7.36        9.93      7.62 o 
  10   2   7      810.95      764.18     65.64 o 
  11   2   7      763.91      682.83     45.30 o 
  12   2   7     1801.29     1535.08     54.64 o 
  13   2   7      312.16      256.18     42.16 o 
  14   2   7        1.51       -1.05     17.37 o 
  -9   3   7      119.69      125.34     33.69 o 
  -8   3   7       36.51       45.39     16.06 o 
  -7   3   7      326.04      408.93     78.47 o 
  -6   3   7      356.25      365.81     70.96 o 
  -5   3   7        9.59        3.84     10.39 o 
  -4   3   7     4807.46     5082.86     73.56 o 
  -3   3   7      304.51      354.31     31.10 o 
  -2   3   7     2306.36     2292.32     48.93 o 
  -1   3   7     1733.58     1734.32     85.42 o 
   0   3   7      251.99      242.37     12.37 o 
   1   3   7     7060.09     7622.49    500.58 o 
   2   3   7     2088.76     2257.60    105.96 o 
   3   3   7    17491.31    20449.40    519.26 o 
   4   3   7    11212.38    13788.61    230.00 o 
   5   3   7     1182.35     1283.44     35.35 o 
   6   3   7      645.70      720.19     30.03 o 
   7   3   7     2579.39     2478.28     59.27 o 
   8   3   7      498.06      526.76     73.76 o 
   9   3   7      487.95      438.34     54.64 o 
  10   3   7     1560.89     1358.15     52.02 o 
  11   3   7      119.01      101.77     20.42 o 
  12   3   7     1478.38     1333.54     52.81 o 
  13   3   7     1625.16     1436.62     70.18 o 
  14   3   7      479.70      447.51     68.43 o 
  -9   4   7      151.26      150.65     29.68 o 
  -8   4   7       40.72       33.17     12.57 o 
  -7   4   7      942.58     1097.17     34.13 o 
  -6   4   7        0.78        5.69      6.01 o 
  -5   4   7       15.83       15.25      7.64 o 
  -4   4   7        7.07       17.27      6.56 o 
  -3   4   7     1502.12     1513.00     23.10 o 
  -2   4   7      554.58      554.82     14.85 o 
  -1   4   7     7033.67     7018.05    230.17 o 
   0   4   7      838.59      926.20     34.70 o 
   1   4   7     1796.13     1726.47     41.35 o 
   2   4   7        7.22        2.60     16.67 o 
   3   4   7     2183.41     2194.52     50.45 o 
   4   4   7      724.79      655.20     66.51 o 
   5   4   7      119.17       53.89     10.61 o 
   6   4   7      104.96       91.07     18.77 o 
   7   4   7     2048.96     1850.53     49.40 o 
   8   4   7       37.95       50.19     12.74 o 
   9   4   7     1418.50     1309.27     52.46 o 
  10   4   7      190.18      164.88     21.21 o 
  11   4   7      697.88      674.19     62.93 o 
  12   4   7      103.87       71.75     17.37 o 
  13   4   7      435.57      467.76     70.09 o 
  14   4   7       32.84       44.69     15.45 o 
  -9   5   7       63.54       73.47     13.79 o 
  -8   5   7       57.97       74.94     14.10 o 
  -7   5   7       17.71       11.51      7.11 o 
  -6   5   7     2725.52     2737.13     57.90 o 
  -5   5   7      438.74      414.79     13.30 o 
  -4   5   7      936.45      940.31     24.36 o 
  -3   5   7     1220.89     1206.16     21.73 o 
  -2   5   7     2866.47     2923.90     69.74 o 
  -1   5   7     1992.99     1983.93     87.65 o 
   0   5   7    10813.41    12590.40     81.52 o 
   1   5   7      188.27      196.04     48.70 o 
   2   5   7     6358.08     6603.54     61.27 o 
   3   5   7     1118.92     1394.90     37.53 o 
   4   5   7      118.53      206.95     37.18 o 
   5   5   7     1471.88     1679.19     43.29 o 
   6   5   7     1911.47     1900.65    217.82 o 
   7   5   7     2125.80     2224.19    284.90 o 
   8   5   7      265.64      333.73     53.77 o 
   9   5   7      105.88       98.28     19.90 o 
  10   5   7     5489.46     5100.14    101.86 o 
  11   5   7     2105.21     1876.71     80.74 o 
  12   5   7     1391.18     1398.74    114.17 o 
  13   5   7      472.89      455.19     38.41 o 
  14   5   7       54.03       71.57     19.38 o 
  -9   6   7      531.97      585.22     32.47 o 
  -8   6   7     1356.52     1355.32     41.41 o 
  -7   6   7       17.38       21.04     11.52 o 
  -6   6   7       36.27       46.90      9.74 o 
  -5   6   7       12.55        4.18      5.22 o 
  -4   6   7     1453.18     1421.40     32.87 o 
  -3   6   7      615.97      557.30     28.56 o 
  -2   6   7     9156.30     9082.59    339.62 o 
  -1   6   7     1605.87     1703.51     58.41 o 
   0   6   7      247.45      238.45     13.75 o 
   1   6   7      956.00      858.62     30.29 o 
   2   6   7     2266.22     2050.32     49.93 o 
   3   6   7     1540.11     1673.25     42.94 o 
   4   6   7     5572.64     5863.10     55.78 o 
   5   6   7       53.45       59.62     10.42 o 
   6   6   7      317.19      336.24     33.88 o 
   7   6   7      151.22      173.61     45.04 o 
   8   6   7     1535.03     1801.06    222.58 o 
   9   6   7     1813.68     2142.16    284.94 o 
  10   6   7      246.53      254.47     31.21 o 
  11   6   7      232.19      235.04     26.44 o 
  12   6   7      661.41      839.42     52.15 o 
  13   6   7        2.08        7.18      5.00 o 
  -9   7   7      106.24      123.15     22.36 o 
  -8   7   7       46.65       56.13      9.87 o 
  -7   7   7     1115.16     1119.98     32.52 o 
  -6   7   7       91.70      115.78     18.39 o 
  -5   7   7      517.01      479.68     19.32 o 
  -4   7   7      217.12      211.17     20.60 o 
  -3   7   7       58.62       53.83      9.03 o 
  -2   7   7     1500.08     1654.19     68.48 o 
  -1   7   7     2279.28     2270.06    131.41 o 
   0   7   7     5415.13     5306.05     62.67 o 
   1   7   7     1352.71     1220.68     37.45 o 
   2   7   7      841.44      848.32     31.51 o 
   3   7   7     4333.66     4645.65     52.55 o 
   4   7   7       13.05       11.96      6.43 o 
   5   7   7    12555.73    13431.08   1144.17 o 
   6   7   7      219.86      274.06     58.31 o 
   7   7   7    11311.22    13809.71   1517.19 o 
   8   7   7      921.52     1053.25    135.07 o 
   9   7   7      400.78      451.21     21.65 o 
  10   7   7      730.51      805.51     44.73 o 
  11   7   7      376.33      493.58     24.91 o 
  12   7   7      204.09      180.12     44.17 o 
  13   7   7       29.08       41.14     11.10 o 
  -9   8   7      309.44      286.67     35.03 o 
  -8   8   7      406.78      440.90     49.83 o 
  -7   8   7        8.94       12.06      8.52 o 
  -6   8   7      395.63      345.08     36.44 o 
  -5   8   7     1373.27     1346.68     50.04 o 
  -4   8   7      840.39      787.45     33.17 o 
  -3   8   7     1195.31     1259.52     39.25 o 
  -2   8   7     5022.15     5288.52    182.92 o 
  -1   8   7      961.94      987.72     84.93 o 
   0   8   7      180.37      166.19     27.93 o 
   1   8   7     7776.72     7859.57     77.68 o 
   2   8   7      372.25      458.16     66.34 o 
   3   8   7     2375.51     2298.98     58.18 o 
   4   8   7       33.13       43.59      7.54 o 
   5   8   7       83.31       88.62     15.87 o 
   6   8   7      151.18      204.45     34.22 o 
   7   8   7     1841.07     2072.30    287.39 o 
   8   8   7     2230.00     2369.94    337.09 o 
   9   8   7      374.29      472.49     43.77 o 
  10   8   7       57.54       51.44     12.03 o 
  11   8   7      749.37      945.94    132.98 o 
  12   8   7        5.62       11.99      7.32 o 
  -8   9   7      164.55      161.27     19.74 o 
  -7   9   7       25.16       20.98      9.51 o 
  -6   9   7      579.88      550.92     20.74 o 
  -5   9   7       12.53        7.03      4.38 o 
  -4   9   7      377.37      371.23     21.93 o 
  -3   9   7       30.67       33.77      4.40 o 
  -2   9   7     3265.41     3422.03    104.17 o 
  -1   9   7     1399.54     1327.69     47.36 o 
   0   9   7      429.91      369.74     36.22 o 
   1   9   7       15.20       18.07      8.89 o 
   2   9   7     1843.79     1840.31     57.70 o 
   3   9   7      409.24      377.88     44.21 o 
   4   9   7     4019.51     4166.62    239.73 o 
   5   9   7        2.42        8.17      8.95 o 
   6   9   7     1103.99     1186.23    113.91 o 
   7   9   7       49.72       44.06     12.01 o 
   8   9   7      185.39      199.36     43.38 o 
   9   9   7      322.69      383.29     49.27 o 
  10   9   7       33.20       37.04      9.13 o 
  11   9   7       14.69       24.25      9.07 o 
  12   9   7      149.54      134.88     18.57 o 
  -8  10   7        7.44       13.02      6.10 o 
  -7  10   7        1.49        5.70      4.20 o 
  -6  10   7     1353.22     1340.97     46.19 o 
  -5  10   7      365.29      347.99     12.41 o 
  -4  10   7       11.84        7.51      2.00 o 
  -3  10   7       92.98       79.15     14.29 o 
  -2  10   7      112.25       93.21     20.45 o 
  -1  10   7        7.55       32.54      8.22 o 
   0  10   7     2888.88     2871.06     70.79 o 
   1  10   7      813.34      762.00     63.19 o 
   2  10   7        1.30        3.02      3.07 o 
   3  10   7        0.68       19.55     21.30 o 
   4  10   7     3909.02     3989.04    347.04 o 
   5  10   7      252.55      242.63     51.59 o 
   6  10   7      820.18      775.63     96.28 o 
   7  10   7       50.74       43.93      8.85 o 
   8  10   7      199.38      196.93     27.84 o 
   9  10   7      466.22      497.94     92.30 o 
  10  10   7     1032.91     1315.05    191.63 o 
  11  10   7      249.21      285.59     52.02 o 
  -8  11   7       65.43       54.35      7.33 o 
  -7  11   7      503.79      438.68     42.99 o 
  -6  11   7       70.58       64.54     10.79 o 
  -5  11   7      559.22      549.01     17.74 o 
  -4  11   7     1969.96     2121.13    131.18 o 
  -3  11   7     2841.00     3096.43    181.11 o 
  -2  11   7     1079.17     1018.63     43.29 o 
  -1  11   7        5.37       -3.74      8.42 o 
   0  11   7      524.97      528.51     48.01 o 
   1  11   7     3173.32     3289.59     82.75 o 
   2  11   7       95.47      101.34     27.32 o 
   3  11   7     1380.26     1319.52     95.53 o 
   4  11   7     1723.52     1595.62    129.57 o 
   5  11   7       85.90       69.42     17.94 o 
   6  11   7        2.42       -3.26      6.46 o 
   7  11   7     1237.14     1264.98    148.17 o 
   8  11   7      679.00      815.37     94.35 o 
   9  11   7      813.63      951.25     93.70 o 
  10  11   7      323.25      356.79     51.72 o 
  -7  12   7      502.10      516.99     93.39 o 
  -6  12   7        2.21       27.41     13.88 o 
  -5  12   7        1.35        2.90      2.46 o 
  -4  12   7      320.92      328.36     46.09 o 
  -3  12   7     1467.53     1585.81     90.65 o 
  -2  12   7      711.46      709.70     46.78 o 
  -1  12   7      817.35      799.91     22.87 o 
   0  12   7      229.08      166.71     42.16 o 
   1  12   7       94.85       70.35     21.65 o 
   2  12   7     1072.38     1041.22     60.31 o 
   3  12   7      877.23      795.62     64.37 o 
   4  12   7     1904.91     1845.78    157.90 o 
   5  12   7     1655.30     1631.40    119.93 o 
   6  12   7       62.11       63.99     10.71 o 
   7  12   7        0.49        7.77      4.05 o 
   8  12   7        2.09        4.06      5.05 o 
   9  12   7      587.69      651.37    100.33 o 
  10  12   7      224.71      211.74     31.45 o 
  -5  13   7      776.11      944.57    129.97 o 
  -4  13   7       37.12       38.14      7.77 o 
  -3  13   7      527.06      602.82     43.75 o 
  -2  13   7      355.23      336.44     39.39 o 
  -1  13   7       12.31        3.69      5.67 o 
   0  13   7      920.12      968.25     93.57 o 
   1  13   7      443.54      426.30     82.57 o 
   2  13   7     1757.88     1843.46     72.45 o 
   3  13   7      234.84      245.62     48.88 o 
   4  13   7     2644.56     2647.66    228.29 o 
   5  13   7      256.11      210.11     49.23 o 
   6  13   7     1782.12     1934.88    164.75 o 
   7  13   7        0.26       -0.58      6.59 o 
   8  13   7      680.34      724.38     66.47 o 
  -5  14   7       31.42       20.59      5.79 o 
  -4  14   7     1745.91     1998.15    228.69 o 
  -3  14   7      132.63      107.89     12.42 o 
  -2  14   7      815.95      867.22     64.87 o 
  -1  14   7      648.12      578.17     61.94 o 
   0  14   7      246.98      253.49     34.38 o 
   1  14   7       90.51       84.14     25.14 o 
   2  14   7      906.12     1002.20     94.44 o 
   3  14   7      515.31      575.64    105.96 o 
   4  14   7      167.50      151.79     30.38 o 
   5  14   7      245.10      275.82     51.06 o 
   6  14   7      261.75      241.52     39.98 o 
   7  14   7      640.10      608.67     82.22 o 
  -4  15   7      440.80      495.68     51.98 o 
  -3  15   7      101.11       85.21     11.37 o 
  -2  15   7      105.29       98.50     14.76 o 
  -1  15   7      148.09      142.01     20.92 o 
   0  15   7      141.42      114.20     18.19 o 
   1  15   7       77.19       74.37     17.46 o 
   2  15   7      185.72      195.08     38.67 o 
   3  15   7     1790.76     1892.95     77.86 o 
   4  15   7      636.53      683.09    109.80 o 
   5  15   7     1275.13     1449.19     65.99 o 
  -2  16   7       48.14       38.87      6.90 o 
  -1  16   7      104.65      104.95     17.40 o 
   0  16   7       20.16       29.29     10.89 o 
   1  16   7      925.18      974.86     68.40 o 
   2  16   7       27.07        5.41      8.90 o 
   3  16   7      400.18      401.86     68.34 o 
   4  -9   8      330.34      367.29     58.48 o 
   5  -9   8       79.98       91.04     24.53 o 
   6  -9   8        8.29       -0.52     12.22 o 
   7  -9   8       14.64       43.21     22.87 o 
   1  -8   8      165.72      161.13     35.61 o 
   2  -8   8       14.01        9.16     11.61 o 
   3  -8   8      195.72      212.10     40.85 o 
   4  -8   8     1072.45     1110.87     74.19 o 
   5  -8   8      952.90     1035.90     62.50 o 
   6  -8   8      360.17      372.01     56.47 o 
   7  -8   8     1218.72     1229.84    131.19 o 
   8  -8   8       50.19       50.28     12.83 o 
   9  -8   8      162.25      179.02     31.68 o 
  10  -8   8      120.71      106.57     29.24 o 
  -1  -7   8      678.06      601.37     56.77 o 
   0  -7   8      464.55      420.23     67.51 o 
   1  -7   8      201.20      197.00     41.72 o 
   2  -7   8     3319.58     3741.81    139.04 o 
   3  -7   8       11.98       23.48     18.33 o 
   4  -7   8       97.52      109.46     22.69 o 
   5  -7   8       31.89       24.18     14.14 o 
   6  -7   8      243.82      260.28     45.65 o 
   7  -7   8       27.46       14.14      8.12 o 
   8  -7   8      173.99      190.02     40.59 o 
   9  -7   8       48.62       59.00     19.20 o 
  10  -7   8      478.79      442.80     67.73 o 
  11  -7   8      108.24       53.53     22.52 o 
  -2  -6   8       15.42       20.01      7.28 o 
  -1  -6   8      278.45      246.71     24.32 o 
   0  -6   8       67.29       56.65      8.97 o 
   1  -6   8       10.81       -0.52      7.68 o 
   2  -6   8        8.14       22.96     16.67 o 
   3  -6   8      519.76      615.45     96.89 o 
   4  -6   8       10.72       14.84     10.39 o 
   5  -6   8        9.40       12.57     10.47 o 
   6  -6   8      338.01      377.59     60.23 o 
   7  -6   8        4.92       31.77     18.59 o 
   8  -6   8      543.53      586.38     84.06 o 
   9  -6   8      647.84      638.84     98.11 o 
  10  -6   8       58.83       71.66     18.94 o 
  11  -6   8      394.19      315.45     59.53 o 
  12  -6   8       84.37       65.92     17.81 o 
  -3  -5   8        0.17        5.98      4.66 o 
  -2  -5   8      104.47       84.67     11.89 o 
  -1  -5   8     2934.97     2909.11    258.28 o 
   0  -5   8      463.18      405.31     44.06 o 
   1  -5   8      213.73      210.62     40.85 o 
   2  -5   8      381.48      307.18     47.26 o 
   3  -5   8      755.87      819.87     30.55 o 
   4  -5   8      182.75      200.84     36.57 o 
   5  -5   8     1845.73     2050.15     81.52 o 
   6  -5   8       52.62       58.39     15.36 o 
   7  -5   8     1061.97     1108.69     40.41 o 
   8  -5   8        4.71       21.04     15.19 o 
   9  -5   8      206.83      222.14     39.89 o 
  10  -5   8        2.82       16.32      7.86 o 
  11  -5   8      662.67      552.81     71.79 o 
  12  -5   8        9.68       12.51      7.38 o 
  13  -5   8        1.53        6.08      5.82 o 
  -4  -4   8      189.03      158.26     15.72 o 
  -3  -4   8      145.34      130.08     22.13 o 
  -2  -4   8       76.47       54.42      8.59 o 
  -1  -4   8      403.06      355.61     28.25 o 
   0  -4   8      408.56      385.51     34.65 o 
   1  -4   8      825.45      698.16     82.16 o 
   2  -4   8      395.92      344.53     37.10 o 
   3  -4   8     3430.16     3935.24     80.65 o 
   4  -4   8       43.46       18.59     10.30 o 
   5  -4   8      517.61      511.84     73.67 o 
   6  -4   8     2340.23     2580.49     65.20 o 
   7  -4   8      101.71      107.19     23.74 o 
   8  -4   8     1046.37     1039.74     34.74 o 
   9  -4   8      474.25      521.53     50.80 o 
  10  -4   8      783.39      878.61     76.46 o 
  11  -4   8       53.29       65.09      9.87 o 
  12  -4   8      276.24      241.30     23.32 o 
  13  -4   8      279.14      248.79     29.68 o 
  -5  -3   8      184.27      166.96     26.01 o 
  -4  -3   8        2.99       11.23      8.76 o 
  -3  -3   8      456.12      475.24     38.66 o 
  -2  -3   8     1193.52     1251.02     81.71 o 
  -1  -3   8        2.94       12.27      4.93 o 
   0  -3   8       73.33       66.17     12.15 o 
   1  -3   8      187.08      124.99     31.42 o 
   2  -3   8     5856.26     6087.13    672.70 o 
   3  -3   8      654.41      721.15     27.06 o 
   4  -3   8     6326.86     7492.45    150.74 o 
   5  -3   8       34.97       38.58     18.07 o 
   6  -3   8       29.14       43.21     15.62 o 
   7  -3   8       10.02       -8.29     12.83 o 
   8  -3   8      328.43      363.80     74.63 o 
   9  -3   8      354.11      364.68     63.37 o 
  10  -3   8      326.22      347.66     54.29 o 
  11  -3   8       51.37       42.78      7.70 o 
  12  -3   8        9.02       15.07      7.53 o 
  13  -3   8        5.59        5.98      4.83 o 
  14  -3   8     1132.95      962.14    128.95 o 
  -6  -2   8      278.21      244.12     75.20 o 
  -5  -2   8      681.00      756.19     96.56 o 
  -4  -2   8      372.20      354.53     41.69 o 
  -3  -2   8      381.04      369.46     33.23 o 
  -2  -2   8      489.55      498.23     42.09 o 
  -1  -2   8      620.83      647.33     45.25 o 
   0  -2   8      565.97      457.99     70.03 o 
   1  -2   8      871.62      816.77     58.60 o 
   2  -2   8       17.64       10.76      6.76 o 
   3  -2   8       37.49       28.19      9.95 o 
   4  -2   8      647.44      682.65     37.01 o 
   5  -2   8     2099.29     2419.80     67.03 o 
   6  -2   8     2572.13     2993.87    101.34 o 
   7  -2   8      450.90      456.67     83.10 o 
   8  -2   8       40.47       37.79     16.15 o 
   9  -2   8      106.02      104.92     23.04 o 
  10  -2   8      306.79      306.10     28.66 o 
  11  -2   8      417.94      388.26     37.20 o 
  12  -2   8      993.46      858.19     94.80 o 
  13  -2   8      194.67      185.58     23.00 o 
  14  -2   8       12.98       18.08      5.95 o 
  -6  -1   8        0.04       -2.16      8.03 o 
  -5  -1   8      429.30      468.01     37.89 o 
  -4  -1   8      190.80      153.38     19.50 o 
  -3  -1   8      915.37      953.41     58.51 o 
  -2  -1   8       47.67       33.11      6.06 o 
  -1  -1   8       33.98       17.76      7.95 o 
   0  -1   8       60.43       49.76     11.77 o 
   1  -1   8      712.87      668.59     51.29 o 
   2  -1   8      601.28      568.23     33.69 o 
   3  -1   8     1130.99     1280.64     31.25 o 
   4  -1   8      111.73      130.49     27.32 o 
   5  -1   8     1056.79     1179.22     34.22 o 
   6  -1   8      900.96      992.87     30.90 o 
   7  -1   8     2975.10     3351.13     87.81 o 
   8  -1   8       70.18       64.33     19.64 o 
   9  -1   8     2068.15     1918.36    215.68 o 
  10  -1   8      143.46      125.21     14.53 o 
  11  -1   8        1.77        4.94      4.28 o 
  12  -1   8       32.18       42.07      7.14 o 
  13  -1   8      384.73      346.32     38.16 o 
  14  -1   8      244.80      215.12     26.76 o 
  -7   0   8      296.92      301.66     64.15 o 
  -6   0   8      788.62      823.36    104.83 o 
  -5   0   8      943.32     1024.79     81.78 o 
  -4   0   8      523.38      556.60     41.27 o 
  -3   0   8      298.22      300.04     24.55 o 
  -2   0   8      208.54      205.88     15.27 o 
  -1   0   8     2894.52     3471.62    258.72 o 
   0   0   8      100.80      109.03     12.92 o 
   1   0   8      606.49      673.24     28.15 o 
   2   0   8     2843.23     3113.39    290.66 o 
   3   0   8     3910.79     4230.93    305.32 o 
   4   0   8     3554.68     4339.80     91.82 o 
   5   0   8     9416.13    11141.74    173.09 o 
   6   0   8      112.94      157.81     31.07 o 
   7   0   8      165.50      134.66     16.92 o 
   8   0   8     1495.73     1355.75    211.75 o 
   9   0   8      764.57      738.35    126.00 o 
  10   0   8     5947.07     5701.63    494.11 o 
  11   0   8      296.61      294.17     24.65 o 
  12   0   8       91.63       80.10      9.71 o 
  13   0   8       19.65       23.01      6.04 o 
  14   0   8      158.71      148.59     21.98 o 
  -7   1   8      122.42      100.73     27.58 o 
  -6   1   8      408.70      421.85     86.50 o 
  -5   1   8       38.73       39.97      5.70 o 
  -4   1   8      831.78      987.07     84.14 o 
  -3   1   8        3.64        3.05     11.61 o 
  -2   1   8       59.47       73.65     15.67 o 
  -1   1   8       70.52       75.44     11.86 o 
   0   1   8     8426.29     9045.80    575.59 o 
   1   1   8     1027.71     1125.56     51.59 o 
   2   1   8     3045.31     3250.03    268.05 o 
   3   1   8      587.40      413.68    110.15 o 
   4   1   8      924.50     1012.50     30.72 o 
   5   1   8      133.48      134.42     28.02 o 
   6   1   8     5014.01     4643.77    639.58 o 
   7   1   8     2719.03     2764.50    345.08 o 
   8   1   8     1823.85     1662.14    191.24 o 
   9   1   8       13.00       18.43      5.67 o 
  10   1   8      103.15      110.44     16.33 o 
  11   1   8      375.03      343.31     47.78 o 
  12   1   8     1616.15     1403.02     75.15 o 
  13   1   8       75.83       59.53     22.43 o 
  14   1   8       26.40       -2.97     10.91 o 
  -7   2   8      557.48      591.70     80.04 o 
  -6   2   8      203.18      188.27     42.16 o 
  -5   2   8      290.63      239.68     47.22 o 
  -4   2   8     1254.49     1416.93    141.53 o 
  -3   2   8     1255.03     1263.45     63.55 o 
  -2   2   8     2020.07     2208.40    137.57 o 
  -1   2   8     1638.26     1826.43    107.62 o 
   0   2   8      286.31      310.28     14.99 o 
   1   2   8     3978.60     4349.91    160.97 o 
   2   2   8     5244.09     5238.49     46.61 o 
   3   2   8     5347.62     5739.72    255.74 o 
   4   2   8     8358.09     9495.69    206.04 o 
   5   2   8     2510.57     2838.42     66.69 o 
   6   2   8      634.36      679.95     59.70 o 
   7   2   8     3061.60     3579.99     98.20 o 
   8   2   8      683.23      754.58     95.58 o 
   9   2   8      762.46      827.47    113.30 o 
  10   2   8     1040.78     1079.06    155.11 o 
  11   2   8      171.59      154.93     30.46 o 
  12   2   8     1833.42     1461.58     59.35 o 
  13   2   8      743.48      615.53     60.75 o 
  14   2   8      607.81      525.37     80.30 o 
  -8   3   8        6.93       32.38     22.17 o 
  -7   3   8     1536.97     1704.67     75.50 o 
  -6   3   8       11.84       -0.09     19.29 o 
  -5   3   8     1163.34     1373.17     76.72 o 
  -4   3   8        1.04       -5.09      6.47 o 
  -3   3   8      285.10      312.18     33.87 o 
  -2   3   8      153.12      163.06     22.57 o 
  -1   3   8     5286.46     5424.90    224.17 o 
   0   3   8        0.21        8.79      3.43 o 
   1   3   8      751.30      771.89     49.27 o 
   2   3   8        1.06        1.27      5.89 o 
   3   3   8      242.85      215.94     26.91 o 
   4   3   8      485.86      508.56     16.37 o 
   5   3   8     4413.19     4714.01     52.37 o 
   6   3   8        4.11        9.51      5.85 o 
   7   3   8      115.94      195.26     33.17 o 
   8   3   8       12.89        7.36      8.36 o 
   9   3   8     1236.89     1120.91     52.11 o 
  10   3   8      700.44      640.15     63.98 o 
  11   3   8     3857.04     3249.00    111.99 o 
  12   3   8      582.04      479.02     29.76 o 
  13   3   8      123.79      133.11     24.61 o 
  14   3   8       21.57       11.00      9.25 o 
  -8   4   8      194.46      236.72     35.87 o 
  -7   4   8        5.68       24.18      9.60 o 
  -6   4   8      611.65      665.46     85.98 o 
  -5   4   8       81.57      107.27     23.92 o 
  -4   4   8     3308.15     3297.39     44.18 o 
  -3   4   8      612.80      641.22     24.85 o 
  -2   4   8     1285.72     1277.54     32.07 o 
  -1   4   8      116.65      140.29     19.22 o 
   0   4   8       61.90       59.28      5.41 o 
   1   4   8     2887.79     2880.21     45.82 o 
   2   4   8      539.46      598.08     29.07 o 
   3   4   8      626.40      599.30     27.76 o 
   4   4   8      271.52      237.07     16.50 o 
   5   4   8     1408.81     1524.43     41.63 o 
   6   4   8     5324.03     5945.23     61.45 o 
   7   4   8     2526.90     2479.24     67.47 o 
   8   4   8     4837.01     4363.02     81.70 o 
   9   4   8     3260.20     2876.65     72.01 o 
  10   4   8       84.54       85.89     19.55 o 
  11   4   8      359.57      351.76     51.15 o 
  12   4   8      626.60      604.88     55.08 o 
  13   4   8       13.08       21.12     10.56 o 
  14   4   8     1114.11     1037.38     84.23 o 
  -8   5   8     1617.18     1733.74     74.10 o 
  -7   5   8      706.28      706.94     64.55 o 
  -6   5   8     1278.86     1407.84     29.72 o 
  -5   5   8        1.31        2.05      4.33 o 
  -4   5   8       81.49       75.90     10.28 o 
  -3   5   8       47.06       69.69      8.59 o 
  -2   5   8     1785.33     1776.99     41.53 o 
  -1   5   8      105.14       82.43     10.31 o 
   0   5   8       20.72       23.58      2.95 o 
   1   5   8      433.30      403.46     16.02 o 
   2   5   8     6305.67     6193.65    163.31 o 
   3   5   8      862.35      904.27     30.81 o 
   4   5   8     3490.63     3619.18     81.17 o 
   5   5   8      397.15      360.05     38.93 o 
   6   5   8      332.67      377.07     32.12 o 
   7   5   8     1532.25     1551.94    206.17 o 
   8   5   8     5607.72     5903.35    866.56 o 
   9   5   8     3160.68     2919.68     94.01 o 
  10   5   8       33.80       15.19      9.95 o 
  11   5   8      336.09      359.61     53.16 o 
  12   5   8        6.42        3.32     11.26 o 
  13   5   8       65.78       65.55     17.98 o 
  14   5   8      119.38       82.31     22.26 o 
  -8   6   8        5.49       10.39     19.16 o 
  -7   6   8      740.41      785.39     29.12 o 
  -6   6   8       13.51       23.11      7.12 o 
  -5   6   8     2713.50     2753.81     47.66 o 
  -4   6   8      966.66      916.86     28.28 o 
  -3   6   8      391.65      442.76     25.78 o 
  -2   6   8      115.62      119.68     14.28 o 
  -1   6   8     5284.55     5461.47    269.81 o 
   0   6   8     2889.52     2896.79     99.61 o 
   1   6   8     4114.13     4100.38     49.23 o 
   2   6   8      105.77      164.36     30.64 o 
   3   6   8     1934.56     1899.06     50.01 o 
   4   6   8      113.71       96.89     21.82 o 
   5   6   8     3166.54     3428.03     78.82 o 
   6   6   8     5119.95     5472.21    692.52 o 
   7   6   8     4388.41     4648.23    601.74 o 
   8   6   8      570.85      655.23     50.93 o 
   9   6   8       22.81       20.18      9.03 o 
  10   6   8      212.15      246.18     75.02 o 
  11   6   8     1707.14     1865.90    230.08 o 
  12   6   8       10.69       10.46     15.06 o 
  13   6   8       84.84      101.48     16.59 o 
  14   6   8      206.41      242.00     36.38 o 
  -8   7   8        2.26        9.06     11.22 o 
  -7   7   8       69.55       71.22     11.33 o 
  -6   7   8        2.80       10.06      5.85 o 
  -5   7   8     1379.88     1390.50     34.16 o 
  -4   7   8        4.51        4.73      5.00 o 
  -3   7   8     1487.89     1458.25     60.17 o 
  -2   7   8        0.56        3.81      4.00 o 
  -1   7   8     1010.79     1027.75     43.60 o 
   0   7   8      244.51      212.54     36.92 o 
   1   7   8     9213.84     9451.21    150.65 o 
   2   7   8     4850.15     4916.84     59.09 o 
   3   7   8     3207.08     3138.85     99.77 o 
   4   7   8       38.36       77.25     21.21 o 
   5   7   8      136.55      153.83     46.30 o 
   6   7   8     1107.23     1102.27    118.05 o 
   7   7   8     5205.27     5608.88    615.31 o 
   8   7   8      153.86      208.73     33.04 o 
   9   7   8       40.20       31.62      6.91 o 
  10   7   8      199.98      176.53     45.82 o 
  11   7   8      617.65      745.81     84.45 o 
  12   7   8       62.46       51.26     24.48 o 
  13   7   8      900.31     1047.95    143.28 o 
  -8   8   8      215.98      216.15     27.98 o 
  -7   8   8     1407.43     1553.61     76.99 o 
  -6   8   8     1243.82     1252.59     54.47 o 
  -5   8   8      149.42      142.60     16.56 o 
  -4   8   8     1992.45     1953.89     51.95 o 
  -3   8   8     1040.73      974.36     48.14 o 
  -1   8   8        4.64        6.32      4.31 o 
   0   8   8     2111.34     2052.59     70.44 o 
   1   8   8       77.63       67.30     21.04 o 
   2   8   8       75.96       79.60     23.74 o 
   3   8   8     1065.71     1034.94     35.79 o 
   4   8   8     2047.14     2138.04    120.58 o 
   5   8   8     4056.60     4239.57    288.39 o 
   6   8   8       72.75       80.97     18.11 o 
   7   8   8      250.99      259.85     65.55 o 
   8   8   8      412.70      395.45     54.38 o 
   9   8   8     1003.80     1113.32    164.62 o 
  10   8   8     2185.74     2599.56    363.85 o 
  11   8   8      472.21      485.20     80.69 o 
  12   8   8      581.63      710.45     89.73 o 
  13   8   8       21.81       19.01     10.20 o 
  -8   9   8       10.21       15.97      9.78 o 
  -7   9   8      237.00      239.70     31.45 o 
  -6   9   8     1982.38     2082.11     41.62 o 
  -5   9   8        3.10        0.83      6.33 o 
  -4   9   8     1042.38      982.06     32.12 o 
  -3   9   8       93.93       57.14     11.84 o 
  -2   9   8       70.57       60.63      7.78 o 
  -1   9   8       78.74       84.76     16.28 o 
   0   9   8       83.08       60.40     22.61 o 
   1   9   8        2.20        1.57      9.43 o 
   2   9   8      237.37      298.08     42.77 o 
   3   9   8        1.27       -1.48      5.29 o 
   4   9   8     3066.64     3135.83    171.12 o 
   5   9   8      124.62      141.71     36.70 o 
   6   9   8     4037.81     4318.05    378.60 o 
   7   9   8      838.21      877.76     82.48 o 
   8   9   8      107.95      117.81     16.60 o 
   9   9   8      109.91      131.53     30.86 o 
  10   9   8      453.61      514.33     92.43 o 
  11   9   8      848.57     1093.81    163.44 o 
  12   9   8      561.04      741.69     79.60 o 
  -7  10   8      368.30      380.07     41.45 o 
  -6  10   8       53.20       38.07      5.76 o 
  -5  10   8      172.74      179.24     17.46 o 
  -4  10   8      432.37      456.35     39.50 o 
  -3  10   8     1008.74     1142.60     48.87 o 
  -2  10   8     1006.80      979.76     57.70 o 
  -1  10   8       86.90       96.14     14.89 o 
   0  10   8        5.77        6.23      9.43 o 
   1  10   8     1267.63     1237.44     61.21 o 
   2  10   8     3168.62     2764.92     17.11 o 
   3  10   8     1417.14     1443.95     79.17 o 
   4  10   8      103.47      109.09     32.43 o 
   5  10   8     3001.51     3027.22    210.92 o 
   6  10   8      220.22      205.38     36.62 o 
   7  10   8     1218.36     1308.65    159.12 o 
   8  10   8      119.43      151.84     31.82 o 
   9  10   8     1066.29     1280.96    129.31 o 
  10  10   8       37.70       26.28      8.24 o 
  11  10   8       26.75       44.84     26.32 o 
  -7  11   8      979.43      906.62     46.30 o 
  -6  11   8      499.91      443.41     38.50 o 
  -5  11   8      758.48      805.87     32.08 o 
  -4  11   8      670.47      708.98     34.25 o 
  -3  11   8      312.67      329.31     19.61 o 
  -2  11   8      226.40      213.06     27.54 o 
  -1  11   8     1638.18     1578.34     75.81 o 
   0  11   8      119.66       63.89     24.61 o 
   1  11   8       87.29       74.45     27.15 o 
   2  11   8        0.37        9.51     11.87 o 
   3  11   8     1981.08     1818.36    111.72 o 
   4  11   8      890.02      834.77     67.21 o 
   5  11   8     2299.43     2199.92    228.08 o 
   6  11   8      696.85      746.51     65.38 o 
   7  11   8      180.40      186.78     33.17 o 
   8  11   8      102.92      103.71     15.69 o 
   9  11   8     1947.78     2227.92    265.56 o 
  10  11   8      121.15      109.57     18.16 o 
  11  11   8      700.28      864.19    166.58 o 
  -7  12   8       20.85       16.32     11.78 o 
  -6  12   8      894.75      846.01     65.73 o 
  -5  12   8     1249.39     1195.72    145.77 o 
  -4  12   8     1159.89     1356.98    149.91 o 
  -3  12   8       71.67       60.63     11.09 o 
  -2  12   8     1886.33     1820.79     46.92 o 
  -1  12   8       68.48       67.20     10.26 o 
   0  12   8     2504.67     2526.11     78.99 o 
   1  12   8     1178.20     1111.40     60.23 o 
   2  12   8     2728.27     2732.28     65.64 o 
   3  12   8      521.39      588.47     52.81 o 
   4  12   8       64.99       38.74     17.28 o 
   5  12   8      858.05      863.40     86.67 o 
   6  12   8      449.20      445.32     82.35 o 
   7  12   8      767.79      788.83     99.37 o 
   8  12   8      437.51      475.06     58.83 o 
   9  12   8        4.48        2.26      9.69 o 
  10  12   8      834.07     1104.59    147.42 o 
  -6  13   8       17.32       23.22     12.13 o 
  -5  13   8      167.24      166.71     33.95 o 
  -4  13   8      870.28      944.37     79.69 o 
  -3  13   8      505.77      529.09     43.51 o 
  -2  13   8     2228.78     2221.99     47.01 o 
  -1  13   8      138.16      132.93     18.54 o 
   0  13   8     1208.46     1221.99     39.89 o 
   1  13   8       19.72        4.89     10.56 o 
   2  13   8      363.58      366.33     74.98 o 
   3  13   8      344.36      379.08     77.95 o 
   4  13   8     1487.94     1651.25     63.54 o 
   5  13   8        5.30        5.39      4.50 o 
   6  13   8      317.58      287.06     57.87 o 
   7  13   8      208.85      179.95     29.85 o 
   8  13   8     2020.26     2237.15    217.78 o 
   9  13   8      138.39      104.19     19.29 o 
  -5  14   8      173.41      162.09     30.72 o 
  -4  14   8       57.07       52.68      9.08 o 
  -3  14   8       11.72        7.88      4.14 o 
  -2  14   8      799.94      792.00     51.80 o 
  -1  14   8      715.27      732.34     46.52 o 
   0  14   8       44.43       43.10     10.60 o 
   1  14   8       15.77       18.42     13.88 o 
   2  14   8      337.92      352.81     59.27 o 
   3  14   8      334.10      379.17     63.46 o 
   4  14   8        5.85       19.29     16.06 o 
   5  14   8     2333.78     2699.28    104.39 o 
   6  14   8      190.97      208.35     40.94 o 
   7  14   8      225.01      177.18     47.31 o 
   8  14   8      303.42      290.17     69.35 o 
  -4  15   8       48.42       42.67      9.33 o 
  -3  15   8      738.70      789.34     48.04 o 
  -2  15   8        2.16       10.77      4.19 o 
  -1  15   8       94.27       83.65     17.50 o 
   0  15   8       14.91       23.70      9.30 o 
   1  15   8      470.29      522.14     93.57 o 
   2  15   8        6.84        1.66      5.76 o 
   3  15   8      286.92      330.98     56.47 o 
   4  15   8       50.34       26.97     12.57 o 
   5  15   8      663.37      710.50    123.94 o 
   6  15   8      367.84      433.72     73.84 o 
  -2  16   8     2440.79     2550.69     94.11 o 
  -1  16   8      160.50      166.50     24.82 o 
   0  16   8        1.64       -3.54      9.23 o 
   1  16   8       42.25       29.29     11.39 o 
   2  16   8       16.60       19.46     11.43 o 
   3  16   8        5.51       15.62     11.43 o 
   5  -8   9       63.47       66.25     18.24 o 
   6  -8   9      839.29      849.19     67.12 o 
   7  -8   9       75.89       93.48     24.79 o 
   1  -7   9      436.53      433.98     65.29 o 
   2  -7   9        3.53        6.81      6.72 o 
   3  -7   9       59.93       61.97     20.60 o 
   4  -7   9      944.01      998.36     89.38 o 
   5  -7   9       32.81       39.89     12.66 o 
   6  -7   9       15.73       19.46     18.24 o 
   7  -7   9      238.62      215.68     42.51 o 
   8  -7   9      668.16      728.13    117.40 o 
   9  -7   9      666.09      679.51    100.73 o 
  10  -7   9     1299.84     1276.10    126.56 o 
   0  -6   9       16.99       14.14     11.70 o 
   1  -6   9      437.41      463.05     83.44 o 
   2  -6   9      306.21      311.78     57.87 o 
   3  -6   9       97.23       85.54     19.29 o 
   4  -6   9      276.96      278.18     50.71 o 
   5  -6   9      482.89      589.43     86.41 o 
   6  -6   9      300.10      313.79     53.51 o 
   7  -6   9     1006.87     1031.45     80.30 o 
   8  -6   9       83.65       90.34     21.47 o 
   9  -6   9       17.78       19.73     11.96 o 
  10  -6   9       27.10       16.32      7.33 o 
  11  -6   9      967.92     1043.23     88.51 o 
  -2  -5   9       23.94       11.36      4.15 o 
  -1  -5   9       20.74       15.06      9.95 o 
   0  -5   9      182.04      167.41     25.24 o 
   1  -5   9      582.75      527.11     86.76 o 
   2  -5   9      474.37      473.17     80.30 o 
   3  -5   9       26.05        6.55     12.05 o 
   4  -5   9       41.91       19.38     11.87 o 
   5  -5   9      318.92      291.88     47.31 o 
   6  -5   9       62.86       44.78     14.14 o 
   7  -5   9      777.31      846.40     70.70 o 
   8  -5   9      565.53      596.59     92.35 o 
   9  -5   9      400.61      470.29     82.31 o 
  10  -5   9        5.02        7.16     14.93 o 
  11  -5   9       41.22       26.62     12.92 o 
  12  -5   9      111.46       99.97     22.69 o 
  -3  -4   9        6.27        1.55      5.10 o 
  -2  -4   9      715.74      789.31     66.12 o 
  -1  -4   9        0.71        4.91      6.94 o 
   0  -4   9      401.13      424.00     46.54 o 
   1  -4   9       79.00       82.83     20.69 o 
   2  -4   9        2.70        6.90      3.19 o 
   3  -4   9      491.39      488.53     54.64 o 
   4  -4   9     1403.35     1510.03     62.76 o 
   5  -4   9        9.82       20.86     15.54 o 
   6  -4   9        5.70       47.40     15.71 o 
   7  -4   9       30.35        8.20      8.82 o 
   8  -4   9      701.76      756.93     87.90 o 
   9  -4   9       11.88       11.26      8.38 o 
  10  -4   9     2941.90     2973.80    119.93 o 
  11  -4   9      204.74      178.93     36.66 o 
  12  -4   9       89.76       77.15      9.13 o 
  13  -4   9       95.94       88.60     12.04 o 
  -4  -3   9     1758.68     2048.66    104.35 o 
  -3  -3   9      413.81      445.82     48.55 o 
  -2  -3   9       17.63       15.88      8.40 o 
  -1  -3   9      844.07      875.78     61.49 o 
   0  -3   9      781.92      885.78     25.66 o 
   1  -3   9      404.64      313.72     68.82 o 
   2  -3   9        5.63        6.12      6.28 o 
   3  -3   9      628.51      525.51     79.34 o 
   4  -3   9     3245.47     3758.05     77.51 o 
   5  -3   9       20.27       16.58     12.13 o 
   6  -3   9     2693.87     2941.94     65.64 o 
   7  -3   9       70.13       49.49     14.40 o 
   8  -3   9       10.89       -0.87     10.39 o 
   9  -3   9      560.44      558.97     94.79 o 
  10  -3   9      654.00      694.96     65.29 o 
  11  -3   9     1817.48     1464.49    171.13 o 
  12  -3   9     1096.09      900.55    107.85 o 
  13  -3   9      440.20      390.28     38.40 o 
  -4  -2   9        8.98        6.23      5.85 o 
  -3  -2   9     1142.55     1218.50     90.08 o 
  -2  -2   9       10.12       24.04      7.85 o 
  -1  -2   9      912.68     1022.34     42.16 o 
   0  -2   9      178.96      106.82     42.14 o 
   1  -2   9      117.53       87.36     17.08 o 
   2  -2   9      295.68      252.65     39.10 o 
   3  -2   9     3854.21     3914.21    482.82 o 
   4  -2   9        5.19       17.54     12.66 o 
   5  -2   9        8.55        1.57      6.28 o 
   6  -2   9      133.65      121.76     28.19 o 
   7  -2   9     2783.04     3082.12     69.30 o 
   8  -2   9      191.68      205.29     36.05 o 
   9  -2   9     3793.40     4043.21    122.90 o 
  10  -2   9      179.90      159.36     30.20 o 
  11  -2   9      173.48      142.15     13.28 o 
  12  -2   9       68.03       65.24      9.91 o 
  13  -2   9      908.77      839.66    121.87 o 
  14  -2   9        7.05        5.37      3.98 o 
  -5  -1   9      897.58      986.14    120.71 o 
  -4  -1   9      236.48      264.67     22.95 o 
  -3  -1   9      601.48      650.27     22.91 o 
  -2  -1   9       48.12       62.92     11.22 o 
  -1  -1   9      733.76      531.40    129.18 o 
   0  -1   9      329.83      289.52     32.10 o 
   1  -1   9      142.52      142.02     22.14 o 
   2  -1   9        2.59       11.55      5.14 o 
   3  -1   9     1338.02     1315.24    102.60 o 
   4  -1   9      891.03      939.62     46.96 o 
   5  -1   9     4355.18     4887.60    103.69 o 
   6  -1   9     1488.09     1639.65     49.40 o 
   7  -1   9      415.86      442.45     78.64 o 
   8  -1   9      385.99      399.50     79.69 o 
   9  -1   9      654.72      618.99    132.80 o 
  10  -1   9      581.63      540.21    115.57 o 
  11  -1   9      917.63      843.41     70.19 o 
  12  -1   9     1790.40     1622.67    201.63 o 
  13  -1   9        6.38        6.32      6.27 o 
  14  -1   9        1.54        8.87      4.96 o 
  -6   0   9      818.98      974.71    133.28 o 
  -5   0   9       65.25       89.64     21.30 o 
  -4   0   9     1469.72     1787.54    132.24 o 
  -3   0   9      802.73      984.04     85.54 o 
  -2   0   9      193.53      199.36     28.17 o 
  -1   0   9       59.56       44.18      8.21 o 
   0   0   9     1191.48     1176.79     90.53 o 
   1   0   9        1.14        8.37      6.32 o 
   2   0   9     1838.50     1912.98    219.13 o 
   3   0   9        4.03        4.74      3.55 o 
   4   0   9      402.76      411.42     16.62 o 
   5   0   9        6.59       15.80     10.47 o 
   6   0   9      821.30      878.78     73.67 o 
   7   0   9        0.60       13.27     13.27 o 
   8   0   9      988.99      813.92    183.39 o 
   9   0   9       59.75       34.35     23.13 o 
  10   0   9     1833.60     1831.24    173.04 o 
  11   0   9       87.26       83.88     10.49 o 
  12   0   9     3080.21     3032.26    324.40 o 
  13   0   9        5.87        6.33      4.02 o 
  14   0   9      451.20      371.85     44.48 o 
  -6   1   9        7.19       19.73     11.96 o 
  -5   1   9      986.42     1006.05    125.43 o 
  -4   1   9      133.04      125.86     15.15 o 
  -3   1   9     1306.38     1440.67     99.68 o 
  -2   1   9     7631.44     7454.28    676.25 o 
  -1   1   9     1434.41     1514.16    106.27 o 
   0   1   9      696.32      721.65     61.77 o 
   1   1   9      305.51      274.84     36.87 o 
   2   1   9       30.78       21.90      6.24 o 
   3   1   9      336.29      343.44     15.81 o 
   4   1   9       59.15       40.24     13.66 o 
   5   1   9     3177.95     3772.63     69.22 o 
   6   1   9      317.25      316.72     65.94 o 
   7   1   9       11.09        5.46      3.30 o 
   8   1   9     3194.12     2807.16    427.39 o 
   9   1   9     1813.77     1796.50    233.57 o 
  10   1   9     3245.44     3038.90    264.42 o 
  11   1   9      306.24      282.05     31.67 o 
  12   1   9      718.16      685.67     84.05 o 
  13   1   9     1719.92     1385.65     66.69 o 
  14   1   9      310.13      303.31     53.77 o 
  -6   2   9        3.88       13.01      8.64 o 
  -5   2   9     1959.12     2214.68     78.91 o 
  -4   2   9      721.39      712.86     99.77 o 
  -3   2   9       76.64       58.33      7.70 o 
  -2   2   9        0.17       -2.53      4.71 o 
  -1   2   9     5097.28     5445.46    307.73 o 
   0   2   9      575.77      583.07     34.40 o 
   1   2   9     1536.07     1597.83     89.11 o 
   2   2   9      120.51      121.30     14.68 o 
   3   2   9       86.38       95.04     14.16 o 
   4   2   9     3263.58     3524.25     65.63 o 
   5   2   9     3763.11     3944.37    119.14 o 
   6   2   9        5.45       11.35      9.60 o 
   7   2   9       26.81       42.51     15.97 o 
   8   2   9     1111.87     1295.83     86.24 o 
   9   2   9     3992.45     4732.41    107.01 o 
  10   2   9      510.21      415.61    137.04 o 
  11   2   9     2852.03     2878.42    468.81 o 
  12   2   9       14.43        3.14     10.13 o 
  13   2   9      676.98      566.13     33.69 o 
  14   2   9        1.54       -6.37     16.41 o 
  -7   3   9       36.03       66.51     17.89 o 
  -6   3   9       12.92        5.50      7.59 o 
  -5   3   9      324.01      369.91     64.07 o 
  -4   3   9     2791.85     3000.70     57.95 o 
  -3   3   9     1813.09     1850.64     41.82 o 
  -2   3   9      330.29      312.49     28.40 o 
  -1   3   9       83.29       93.82      9.26 o 
   0   3   9      376.96      342.23     16.25 o 
   1   3   9     4588.87     4806.28    324.66 o 
   2   3   9     2584.45     2657.91    151.00 o 
   3   3   9      567.12      572.31     18.02 o 
   4   3   9      964.39     1059.76     36.01 o 
   5   3   9      856.53      783.29     38.75 o 
   6   3   9      155.20      159.92     19.90 o 
   7   3   9     3267.10     3746.70     51.50 o 
   8   3   9     1464.13     1632.66     46.96 o 
   9   3   9     3181.37     3324.05    390.86 o 
  10   3   9      509.60      473.69     40.15 o 
  11   3   9       11.80       10.91      9.08 o 
  12   3   9     3098.33     2688.55    103.96 o 
  13   3   9     1960.95     1603.07     82.31 o 
  14   3   9     1202.00     1161.50     95.66 o 
  -7   4   9        1.13       -7.77     15.97 o 
  -6   4   9      805.88      777.10     41.46 o 
  -5   4   9       14.83       12.92     17.46 o 
  -4   4   9      300.32      314.32     34.36 o 
  -3   4   9      273.41      243.88     20.83 o 
  -2   4   9     1742.98     1775.14    111.94 o 
  -1   4   9      179.20      223.10     23.26 o 
   0   4   9     2446.30     2440.93    232.40 o 
   1   4   9      542.79      589.77     20.51 o 
   2   4   9     3085.14     3327.63    215.46 o 
   3   4   9       61.97       64.80      9.22 o 
   4   4   9     3378.82     3570.46    105.13 o 
   5   4   9       61.91       85.06     11.36 o 
   6   4   9     1418.22     1462.70     28.26 o 
   7   4   9     1056.98     1178.61     35.00 o 
   8   4   9     1044.10      972.44     43.64 o 
   9   4   9       35.17       57.70     15.62 o 
  10   4   9       56.37       45.04     14.40 o 
  11   4   9      259.68      259.06     39.19 o 
  12   4   9       55.12       46.96     15.10 o 
  13   4   9      248.36      171.60     39.02 o 
  14   4   9     1328.41     1229.41     77.07 o 
  -7   5   9       34.50       37.62     14.14 o 
  -6   5   9      774.15      824.32     34.48 o 
  -5   5   9      898.91      921.82     36.22 o 
  -4   5   9      486.70      508.24     33.37 o 
  -3   5   9      841.62      802.34     28.93 o 
  -2   5   9       46.46       45.07      8.35 o 
  -1   5   9     1648.14     1637.62     74.03 o 
   0   5   9     1668.54     1681.27     59.31 o 
   1   5   9     1887.51     1838.90     36.49 o 
   2   5   9     3695.43     3687.76     57.91 o 
   3   5   9      317.10      337.79     40.24 o 
   4   5   9       24.11       47.83     23.83 o 
   5   5   9     1279.00     1434.88     38.23 o 
   6   5   9     1331.38     1590.42     47.74 o 
   7   5   9     1241.56     1366.53     38.75 o 
   8   5   9     1612.72     1618.39    209.22 o 
   9   5   9     1077.87     1207.70    143.76 o 
  10   5   9       33.99        6.55     16.23 o 
  11   5   9      440.41      411.81     67.30 o 
  12   5   9     1026.09      862.11     69.04 o 
  13   5   9      722.84      729.09     44.43 o 
  14   5   9      265.44      254.26     32.47 o 
  -7   6   9       15.10       14.03      7.62 o 
  -6   6   9        0.52        0.59      5.97 o 
  -5   6   9     1225.14     1236.77     21.96 o 
  -4   6   9        0.30        5.53      3.37 o 
  -3   6   9     3331.75     3474.55     97.97 o 
  -2   6   9      420.87      426.09     29.40 o 
  -1   6   9     5183.27     5472.83    220.27 o 
   0   6   9     1656.56     1682.48     82.51 o 
   1   6   9      931.21      953.93     24.77 o 
   2   6   9     1019.98      899.14     24.05 o 
   3   6   9     2134.89     2172.78     65.73 o 
   4   6   9      222.81      289.79     47.22 o 
   5   6   9      409.18      484.52     25.31 o 
   6   6   9      538.83      591.27     28.19 o 
   7   6   9     2953.84     3185.32    347.39 o 
   8   6   9     2303.37     2385.62    332.60 o 
   9   6   9      350.35      352.47     43.42 o 
  10   6   9       18.56       17.09     10.43 o 
  11   6   9     1459.14     1666.14    220.31 o 
  12   6   9      879.15     1039.92    123.90 o 
  13   6   9     1394.10     1739.17    246.32 o 
  14   6   9      434.44      513.65     59.53 o 
  -7   7   9      307.99      345.69     48.10 o 
  -6   7   9      586.86      645.52     25.59 o 
  -5   7   9      100.78      107.61     13.16 o 
  -4   7   9        3.15        5.45      5.27 o 
  -3   7   9        1.99       -0.08      6.17 o 
  -2   7   9     1782.02     1762.30     59.69 o 
  -1   7   9       13.91       12.80      4.98 o 
   0   7   9    10477.54    11020.37    347.33 o 
   1   7   9        3.50       15.01     12.05 o 
   2   7   9     2010.96     2063.50     69.92 o 
   3   7   9      551.89      543.78     38.23 o 
   4   7   9     1085.07     1160.45     40.85 o 
   5   7   9      844.06      925.83     33.43 o 
   6   7   9      215.98      245.62     34.30 o 
   7   7   9      226.75      256.29     54.95 o 
   8   7   9       67.66       77.01     19.77 o 
   9   7   9     1020.89     1044.00    176.71 o 
  10   7   9      945.68     1012.74    113.73 o 
  11   7   9     1374.27     1544.47    207.43 o 
  12   7   9       30.48       15.78      6.22 o 
  13   7   9      190.71      225.02     30.93 o 
  -7   8   9        5.18       13.79     12.70 o 
  -6   8   9      983.31      960.35     29.79 o 
  -5   8   9        4.89        6.52      3.95 o 
  -4   8   9     2147.67     2201.50     71.66 o 
  -3   8   9       58.60       54.68      8.43 o 
  -2   8   9        2.75        6.46      5.98 o 
  -1   8   9      531.79      544.81     20.99 o 
   0   8   9     3068.57     3030.27     83.79 o 
   1   8   9        4.52        8.20     10.82 o 
   2   8   9     2359.22     2309.47     71.57 o 
   3   8   9       17.17       -2.44     16.58 o 
   4   8   9       38.63       41.02     15.45 o 
   5   8   9       27.29       43.18     16.06 o 
   6   8   9     6219.60     6048.43    640.19 o 
   7   8   9      788.45      833.61     69.17 o 
   8   8   9      635.51      715.60    106.18 o 
   9   8   9        9.06        2.95      6.93 o 
  10   8   9      731.48      862.83    115.61 o 
  11   8   9       18.27       10.75      5.69 o 
  12   8   9     1680.43     2045.10    334.65 o 
  13   8   9       10.28        4.99      9.53 o 
  -7   9   9       54.32       56.23     17.94 o 
  -6   9   9       23.46       16.56     10.28 o 
  -5   9   9        7.39       13.04      5.27 o 
  -4   9   9     2678.78     2848.21    144.63 o 
  -3   9   9      243.72      265.08     24.93 o 
  -2   9   9       30.35       19.54     15.97 o 
  -1   9   9      757.97      742.74     29.95 o 
   0   9   9      122.20      122.02     36.05 o 
   1   9   9     2667.41     2769.46     49.93 o 
   2   9   9      210.35      209.22     40.33 o 
   3   9   9     6762.67     7269.96     92.70 o 
   4   9   9      132.14      154.13     21.78 o 
   5   9   9     1263.09     1397.95     95.80 o 
   6   9   9       24.51       34.00     10.69 o 
   7   9   9        6.69        4.32      9.95 o 
   8   9   9       12.09        9.89      6.63 o 
   9   9   9      657.49      764.24    105.88 o 
  10   9   9      192.32      189.19     53.94 o 
  11   9   9        0.04       -4.15      8.67 o 
  12   9   9      493.52      549.45     70.79 o 
  -7  10   9      111.21      106.05     16.47 o 
  -6  10   9       27.79       30.90      5.17 o 
  -5  10   9      294.58      323.44     27.91 o 
  -4  10   9       86.18       88.50     10.48 o 
  -3  10   9     1263.35     1412.34    106.01 o 
  -2  10   9        3.65        0.80      1.99 o 
  -1  10   9     4870.02     4819.03     63.73 o 
   0  10   9     4513.01     4473.96     91.74 o 
   1  10   9     2858.70     2879.35     71.40 o 
   2  10   9       94.91       87.81     23.57 o 
   3  10   9      262.22      296.14     52.41 o 
   4  10   9      635.41      610.66     46.30 o 
   5  10   9     1258.61     1242.00     99.29 o 
   6  10   9      361.41      281.36     94.18 o 
   7  10   9      308.47      331.90     79.87 o 
   8  10   9       17.65       12.48     19.03 o 
   9  10   9     1462.94     1535.62    272.63 o 
  10  10   9        3.83        5.63      7.25 o 
  11  10   9      824.92      980.24    148.91 o 
  12  10   9       69.77      102.09     15.37 o 
  -6  11   9       68.42       67.25      8.29 o 
  -5  11   9      659.94      647.57     35.14 o 
  -4  11   9     1752.00     1813.26     88.32 o 
  -3  11   9      406.73      376.46     64.77 o 
  -2  11   9      140.98      118.47     13.11 o 
  -1  11   9      500.64      502.13     34.63 o 
   0  11   9      611.15      573.11     76.90 o 
   1  11   9       96.68       46.11     22.65 o 
   2  11   9      385.56      361.17     35.26 o 
   3  11   9       28.46        9.07      4.71 o 
   4  11   9       97.99       56.68     13.39 o 
   5  11   9      177.07      166.60     34.39 o 
   6  11   9     3695.29     3744.51    370.35 o 
   7  11   9      136.06      163.52     37.66 o 
   8  11   9      320.62      313.39     75.85 o 
   9  11   9       31.13       30.49      7.95 o 
  10  11   9      249.47      273.60     41.77 o 
  11  11   9      466.15      546.67     77.25 o 
  -6  12   9      784.06      848.19     49.62 o 
  -5  12   9        1.99        6.94      8.48 o 
  -4  12   9      252.71      250.51     47.74 o 
  -3  12   9      245.24      233.48     19.87 o 
  -2  12   9     3210.67     3349.62    167.36 o 
  -1  12   9       38.75       27.10     11.00 o 
   0  12   9     1199.99     1240.58     68.96 o 
   1  12   9      133.18      113.21     25.49 o 
   2  12   9      862.64      893.01    103.08 o 
   3  12   9      139.76       73.68     37.10 o 
   4  12   9     1103.54     1076.07    118.05 o 
   5  12   9        0.41        2.86      9.25 o 
   6  12   9       65.18       63.36     16.63 o 
   7  12   9        0.79        6.72      7.16 o 
   8  12   9     1341.40     1559.10    199.93 o 
   9  12   9       24.18       21.36     15.14 o 
  10  12   9      757.46      849.70    157.07 o 
  -5  13   9      455.49      440.09     78.38 o 
  -4  13   9       55.55       35.00     15.27 o 
  -3  13   9        2.72        2.30      6.33 o 
  -2  13   9      323.84      320.92     25.80 o 
  -1  13   9     1932.02     1917.55     49.10 o 
   0  13   9     1296.00     1381.54    127.52 o 
   1  13   9     1086.94     1084.95     95.58 o 
   2  13   9       40.77       36.83     18.24 o 
   3  13   9      107.63      110.50     25.05 o 
   4  13   9       95.47      138.87     37.36 o 
   5  13   9     2891.26     3011.39    338.27 o 
   6  13   9      346.12      306.09     80.78 o 
   7  13   9     2286.51     2365.05    264.25 o 
   8  13   9       29.17       21.81      6.34 o 
   9  13   9       13.08       31.97     12.18 o 
  -4  14   9       22.50       18.16     14.58 o 
  -3  14   9     1114.60     1290.05    110.68 o 
  -2  14   9       38.12       34.50      5.97 o 
  -1  14   9       17.75       16.84      6.84 o 
   0  14   9      575.77      541.43     53.86 o 
   1  14   9     1784.79     1858.38     72.27 o 
   2  14   9      675.19      680.47    101.43 o 
   3  14   9     2965.73     3371.20    112.16 o 
   4  14   9       47.66       31.51     15.54 o 
   5  14   9      457.16      514.46     97.15 o 
   6  14   9       26.77       19.73     10.56 o 
   7  14   9      575.42      541.71    123.64 o 
   8  14   9      481.69      481.41     87.55 o 
  -3  15   9      459.42      549.07     45.83 o 
  -2  15   9      383.16      377.94     28.15 o 
  -1  15   9      534.05      501.92     50.76 o 
   0  15   9      889.45      927.09     56.07 o 
   1  15   9       12.83       28.19     17.20 o 
   2  15   9      146.43      120.63     29.15 o 
   3  15   9      180.15      158.42     30.99 o 
   4  15   9     1501.49     1729.46     75.94 o 
   5  15   9       13.90       22.34     11.96 o 
   6  15   9        2.14        3.49     10.21 o 
  -1  16   9      130.40      123.34     17.41 o 
   0  16   9      844.57      820.94     64.64 o 
   1  16   9        8.44       10.17      9.86 o 
   2  16   9      494.45      533.57     89.03 o 
   3  16   9       11.51       10.47      8.73 o 
   4  16   9      121.33      129.62     31.86 o 
   5  -7  10      749.77      705.44    105.09 o 
   6  -7  10       72.49       70.26     17.98 o 
   7  -7  10      598.07      606.28     95.49 o 
   2  -6  10      385.38      389.55     77.86 o 
   3  -6  10      108.17      127.09     28.37 o 
   4  -6  10      957.20      960.74     88.16 o 
   5  -6  10      116.60      110.68     26.88 o 
   6  -6  10      122.85      121.41     26.62 o 
   7  -6  10      258.78      282.54     49.05 o 
   8  -6  10       18.87       36.66     16.41 o 
   9  -6  10      113.17      100.46     26.36 o 
  10  -6  10       18.16        7.07      9.86 o 
   0  -5  10     1033.99     1107.30     65.73 o 
   1  -5  10        7.71       15.10     11.09 o 
   2  -5  10       85.66       66.69     16.41 o 
   3  -5  10      228.73      222.05     42.07 o 
   4  -5  10     1964.20     1994.20     79.17 o 
   5  -5  10        2.45       -2.36     12.05 o 
   6  -5  10      374.21      421.85     64.24 o 
   7  -5  10       21.82       15.19     13.53 o 
   8  -5  10      141.16      119.67     28.37 o 
   9  -5  10      220.57      225.28     41.90 o 
  10  -5  10     1690.81     1661.82    121.59 o 
  11  -5  10      561.11      573.20     85.98 o 
  -1  -4  10       38.30       28.55     13.27 o 
   0  -4  10      447.22      491.21     64.31 o 
   1  -4  10       78.34       93.48     22.34 o 
   2  -4  10      254.07      287.52     50.54 o 
   3  -4  10      126.07       83.84     22.17 o 
   4  -4  10       67.27       55.08     15.62 o 
   5  -4  10      141.49      145.15     25.23 o 
   6  -4  10      556.38      588.56    100.90 o 
   7  -4  10      232.56      252.95     51.32 o 
   8  -4  10     1944.68     2110.55     77.60 o 
   9  -4  10        4.17       -0.44     13.97 o 
  10  -4  10      702.89      622.25     89.29 o 
  11  -4  10      500.90      529.47     72.45 o 
  12  -4  10      425.09      348.00     45.80 o 
  -2  -3  10      572.65      698.18     55.56 o 
  -1  -3  10       36.73       31.80      7.75 o 
   0  -3  10      117.02      114.29     19.34 o 
   1  -3  10      177.56      182.16     34.83 o 
   2  -3  10      244.09      186.24     64.63 o 
   3  -3  10     1521.57     1499.77    192.59 o 
   4  -3  10      292.51      253.20     31.73 o 
   5  -3  10      962.91     1050.56     33.60 o 
   6  -3  10        1.60        4.10      7.07 o 
   7  -3  10      733.55      774.13     65.46 o 
   8  -3  10      198.97      211.58     39.10 o 
   9  -3  10     1565.29     1630.74     88.24 o 
  10  -3  10       10.73      -11.35     14.40 o 
  11  -3  10      224.48      158.23     33.69 o 
  12  -3  10       49.21       35.75      7.71 o 
  13  -3  10      904.72      713.63     80.07 o 
  -3  -2  10       72.97       46.53     11.48 o 
  -2  -2  10        0.70        2.89      6.76 o 
  -1  -2  10     2845.36     3289.56    173.65 o 
   0  -2  10        3.07       22.60      8.39 o 
   1  -2  10     2465.33     2440.16    441.49 o 
   2  -2  10        5.05        4.50      3.93 o 
   3  -2  10       95.94       84.52     15.41 o 
   4  -2  10      947.37      891.63     77.47 o 
   5  -2  10     1127.21     1238.66     59.00 o 
   6  -2  10     6196.51     6891.49    201.89 o 
   7  -2  10     2131.89     2254.22     73.84 o 
   8  -2  10      327.64      315.88     60.49 o 
   9  -2  10       47.37       47.57     20.60 o 
  10  -2  10       69.61       49.58      9.08 o 
  11  -2  10     1811.93     1606.25    288.48 o 
  12  -2  10       81.76       70.65     10.18 o 
  13  -2  10      353.01      267.59     37.95 o 
  -4  -1  10      596.58      621.64     83.62 o 
  -3  -1  10      312.71      363.62     24.09 o 
  -2  -1  10       57.33       54.23     11.73 o 
  -1  -1  10        3.03       10.96      6.19 o 
   0  -1  10     1203.81     1148.21    117.62 o 
   1  -1  10       30.35       21.59      4.89 o 
   2  -1  10     3641.39     3717.08    421.19 o 
   3  -1  10      291.04      252.43     25.44 o 
   4  -1  10     1754.38     1693.60    194.69 o 
   5  -1  10      661.87      727.43     59.79 o 
   6  -1  10      493.11      492.98     82.92 o 
   7  -1  10      144.23      106.05     27.49 o 
   8  -1  10      129.40      141.58     28.37 o 
   9  -1  10       61.07       43.82      9.30 o 
  10  -1  10       12.08       10.39      3.76 o 
  11  -1  10      304.58      230.00     22.37 o 
  12  -1  10      969.62      828.60     96.37 o 
  13  -1  10       32.56       20.14      4.41 o 
  14  -1  10     1105.16      921.45    132.84 o 
  -4   0  10        7.55       12.22     12.13 o 
  -3   0  10      534.53      627.77     25.44 o 
  -2   0  10     1351.89     1566.82    102.73 o 
  -1   0  10      220.16      195.90     35.07 o 
   0   0  10      575.44      582.91     61.16 o 
   1   0  10      123.36      115.19     15.82 o 
   2   0  10      414.00      345.31     49.84 o 
   3   0  10      940.25      918.54     87.20 o 
   4   0  10     1665.61     1695.60     92.65 o 
   5   0  10     1345.06     1421.96     48.70 o 
   6   0  10     1124.19     1277.15     37.53 o 
   7   0  10      290.96      268.23     56.39 o 
   8   0  10      506.81      394.76     78.38 o 
   9   0  10      384.79      303.64     82.27 o 
  10   0  10     1836.66     1774.53    276.65 o 
  11   0  10      720.07      598.77     73.65 o 
  12   0  10      231.46      189.73     20.77 o 
  13   0  10      570.26      469.55     77.69 o 
  14   0  10     1572.00     1391.91    156.33 o 
  -5   1  10      840.80      878.00    106.05 o 
  -4   1  10      197.13      185.13     42.51 o 
  -3   1  10       60.12       63.89     16.10 o 
  -2   1  10      116.79      106.22     14.26 o 
  -1   1  10      622.34      644.23     34.01 o 
   0   1  10      133.92      130.05     14.09 o 
   1   1  10     2606.57     2664.62    328.23 o 
   2   1  10      527.43      525.15     38.14 o 
   3   1  10      194.62      180.33     25.73 o 
   4   1  10      115.79       89.36     29.28 o 
   6   1  10      410.59      263.22     77.07 o 
   7   1  10     2530.69     1902.02     52.98 o 
   8   1  10      176.24      125.16     23.35 o 
   9   1  10      320.51      255.47     55.78 o 
  10   1  10       20.86        7.38      4.36 o 
  11   1  10     1013.13      904.10     73.88 o 
  12   1  10     1432.01     1278.70    140.26 o 
  13   1  10      311.53      317.18     42.08 o 
  14   1  10      232.40      154.67     35.00 o 
  -5   2  10       13.94       23.22     13.35 o 
  -4   2  10      193.89      182.08     29.68 o 
  -3   2  10      585.56      603.90     40.98 o 
  -2   2  10      133.57      106.17     12.19 o 
  -1   2  10       99.15       88.09     10.60 o 
   0   2  10        0.48        2.41      3.94 o 
   1   2  10     3476.36     3663.89    283.76 o 
   2   2  10      693.33      719.50     55.86 o 
   3   2  10     5955.23     6300.39    377.46 o 
   4   2  10        3.35        5.35      4.82 o 
   5   2  10     1222.85     1354.62     35.92 o 
   6   2  10     1988.18     2041.92     73.32 o 
   7   2  10      850.16      910.03     29.68 o 
   8   2  10     4057.79     4566.92     99.33 o 
   9   2  10      292.92      327.93     53.68 o 
  10   2  10     2282.86     2391.24    322.82 o 
  11   2  10      366.65      417.59     47.74 o 
  12   2  10      515.78      494.55     75.85 o 
  13   2  10     1097.54      890.04     77.77 o 
  14   2  10       29.53       35.79     10.39 o 
  -6   3  10      378.24      400.72     78.29 o 
  -5   3  10      194.79      216.12     47.74 o 
  -4   3  10        2.32        4.10     10.47 o 
  -3   3  10      581.12      540.39     23.83 o 
  -2   3  10     1636.79     1620.42     74.15 o 
  -1   3  10     1483.92     1499.70     53.79 o 
   0   3  10     2584.19     2625.35    145.62 o 
   1   3  10     1598.02     1625.09    138.56 o 
   2   3  10      925.41      962.57     57.39 o 
   3   3  10       63.57       76.07     10.74 o 
   4   3  10     5968.10     6355.05    197.26 o 
   5   3  10      285.95      292.11     18.77 o 
   6   3  10     2293.57     2399.32     56.69 o 
   7   3  10      396.77      452.00     46.04 o 
   8   3  10      108.69      139.83     31.51 o 
   9   3  10      158.31      146.81     33.17 o 
  10   3  10     1619.30     1559.09    224.71 o 
  11   3  10       57.59       63.98     15.19 o 
  12   3  10      337.91      347.74     45.74 o 
  13   3  10       10.33        5.85      8.55 o 
  14   3  10     1746.27     1522.16     92.78 o 
  -6   4  10      395.53      425.86     85.71 o 
  -5   4  10      334.40      393.04     67.99 o 
  -4   4  10      449.26      492.52     40.26 o 
  -3   4  10      405.74      373.65     38.19 o 
  -2   4  10       63.56       42.31      9.71 o 
  -1   4  10      399.81      371.92     37.59 o 
   0   4  10      138.27      148.75     19.58 o 
   1   4  10     5329.75     5650.05    422.42 o 
   2   4  10     1210.42     1265.64    100.68 o 
   3   4  10      321.93      319.41     27.11 o 
   4   4  10      436.56      496.42     40.50 o 
   5   4  10       43.91       45.01      9.15 o 
   6   4  10      229.49      264.34     31.15 o 
   7   4  10     3379.39     3720.45     58.79 o 
   8   4  10      229.29      318.42     56.21 o 
   9   4  10     3282.25     3066.67     81.79 o 
  10   4  10      189.66      163.83     33.17 o 
  11   4  10      191.09      187.05     24.61 o 
  12   4  10     2946.71     2561.55     95.93 o 
  13   4  10      132.62      127.26     32.21 o 
  14   4  10       52.17       50.80     17.89 o 
  -6   5  10        0.56       -9.60     13.09 o 
  -5   5  10       42.29       48.36     13.27 o 
  -4   5  10       98.75       91.69     17.89 o 
  -3   5  10     1679.83     1777.92     45.67 o 
  -2   5  10      437.76      424.19     40.20 o 
  -1   5  10       31.76       27.19      9.35 o 
   0   5  10     1230.76     1307.25    121.76 o 
   1   5  10      236.72      242.83     35.35 o 
   2   5  10      362.21      392.96     67.21 o 
   3   5  10     3014.85     3024.25     81.61 o 
   4   5  10       64.24       82.48     21.12 o 
   5   5  10      893.65      889.96     32.30 o 
   6   5  10      781.86      834.53     41.72 o 
   7   5  10     1221.67     1393.68     41.81 o 
   8   5  10      383.66      389.99     23.04 o 
   9   5  10      995.14      927.45     80.83 o 
  10   5  10      112.31      114.19     23.39 o 
  11   5  10      377.89      363.19     62.15 o 
  12   5  10        3.71       -6.72     14.05 o 
  13   5  10      801.20      646.08     40.06 o 
  14   5  10       61.21       43.12     16.50 o 
  -6   6  10      634.28      694.61     32.30 o 
  -5   6  10      411.60      477.69     45.95 o 
  -4   6  10      891.64      847.32     23.61 o 
  -3   6  10       47.21       52.56     10.76 o 
  -2   6  10      234.61      235.34     22.56 o 
  -1   6  10      407.41      386.67     25.32 o 
   0   6  10      464.17      514.13     37.61 o 
   1   6  10       11.16        9.78      4.21 o 
   2   6  10     1044.71      999.82     23.52 o 
   3   6  10     1977.42     1879.79     38.06 o 
   4   6  10     2231.45     2252.65     67.99 o 
   5   6  10     4300.83     4786.88     89.03 o 
   6   6  10     1201.38     1295.57     74.54 o 
   7   6  10     2125.28     2254.74     76.64 o 
   8   6  10      137.78      158.58     44.17 o 
   9   6  10      261.08      293.11     42.73 o 
  10   6  10      960.04     1001.57     88.90 o 
  11   6  10       94.95       86.35     14.69 o 
  12   6  10     1284.00     1357.05    227.90 o 
  13   6  10      111.26      111.08     16.96 o 
  14   6  10      132.40      148.79     19.44 o 
  -6   7  10        5.25       12.30      6.46 o 
  -5   7  10      707.57      734.52     19.62 o 
  -4   7  10      959.14      987.41     36.22 o 
  -3   7  10       42.55       33.49      6.37 o 
  -2   7  10      183.95      176.96     18.02 o 
  -1   7  10      995.63     1025.94     63.86 o 
   0   7  10     4009.11     4173.87    133.02 o 
   1   7  10     2998.13     2945.11     51.93 o 
   2   7  10     1411.33     1358.42     22.95 o 
   3   7  10      448.80      568.31     82.14 o 
   4   7  10      136.41      188.10     36.40 o 
   5   7  10     1103.72     1125.28     47.83 o 
   7   7  10       86.16       74.53     13.35 o 
   8   7  10     1248.24     1139.55    142.97 o 
   9   7  10       25.80       18.48      7.51 o 
  10   7  10      437.26      499.51     51.45 o 
  11   7  10        0.43        8.19      8.53 o 
  12   7  10      538.04      560.93     83.66 o 
  13   7  10       32.47       12.91      7.54 o 
  -6   8  10       53.39       39.99     12.57 o 
  -5   8  10        1.41        5.00      5.10 o 
  -4   8  10      300.41      289.55     24.81 o 
  -3   8  10     1058.51     1136.74     47.98 o 
  -2   8  10     2993.63     3120.36    163.66 o 
  -1   8  10     2531.67     2416.59     63.11 o 
   0   8  10      869.18      836.88     21.99 o 
   1   8  10      312.76      301.83     56.82 o 
   2   8  10       64.32       52.72     17.89 o 
   3   8  10     3187.36     3630.26     84.84 o 
   4   8  10     1263.61     1337.82     44.17 o 
   5   8  10     1740.75     1780.09     74.19 o 
   6   8  10      339.51      359.14     67.30 o 
   7   8  10     2089.89     2121.05    223.84 o 
   8   8  10     1051.69     1120.74    131.71 o 
   9   8  10     1351.04     1398.31    205.42 o 
  10   8  10      169.50      173.53     25.44 o 
  11   8  10       65.57       66.96     11.35 o 
  12   8  10      392.27      445.29     76.11 o 
  13   8  10       46.06       25.12      8.11 o 
  -6   9  10       14.07       17.24      5.46 o 
  -5   9  10     1664.10     1867.78     72.28 o 
  -4   9  10       21.26       25.91      5.90 o 
  -3   9  10        0.64       10.02      6.52 o 
  -2   9  10      164.67      152.45     15.45 o 
  -1   9  10     2989.68     2793.59     45.81 o 
   0   9  10      119.49       90.08     21.91 o 
   1   9  10     2887.32     2844.88     70.35 o 
   2   9  10      583.92      576.87     75.50 o 
   3   9  10      153.60      220.74     45.82 o 
   4   9  10        0.60       43.21     19.12 o 
   5   9  10     1824.24     1908.07    115.26 o 
   6   9  10      158.72      150.46     22.89 o 
   7   9  10     1856.17     2043.78    181.95 o 
   8   9  10       12.55       17.16      6.79 o 
   9   9  10      626.63      706.28    105.88 o 
  10   9  10        6.10       22.70      9.74 o 
  11   9  10     1996.18     2216.19    301.39 o 
  12   9  10       30.39       27.31      9.69 o 
  -6  10  10       49.93       56.46      9.55 o 
  -5  10  10      145.51      149.98     16.80 o 
  -4  10  10      914.19      945.90     36.62 o 
  -3  10  10      938.37      981.86     57.27 o 
  -2  10  10       22.13        9.36     12.09 o 
  -1  10  10       22.03       14.47      3.88 o 
   0  10  10      516.67      491.59     51.24 o 
   1  10  10     2046.81     1998.47     53.24 o 
   2  10  10      378.12      411.11     65.11 o 
   3  10  10       31.86       16.32      9.86 o 
   4  10  10        3.37        0.42     12.05 o 
   5  10  10      566.53      530.84     56.74 o 
   6  10  10     2193.17     2209.22    203.07 o 
   7  10  10     2360.55     2535.49    307.81 o 
   8  10  10     2952.80     3253.39    459.64 o 
   9  10  10      380.85      468.55     81.92 o 
  10  10  10      469.46      532.93     65.03 o 
  11  10  10       32.54       27.48      9.27 o 
  12  10  10      167.05      169.94     20.33 o 
  -5  11  10       16.99       15.87      6.63 o 
  -4  11  10        4.81        9.85      3.99 o 
  -3  11  10        3.94       10.64      9.74 o 
  -2  11  10      640.18      636.74     71.05 o 
  -1  11  10       42.25       22.61     19.03 o 
   0  11  10       69.15       64.94     21.73 o 
   1  11  10      580.47      540.47     53.94 o 
   2  11  10      646.79      547.78     42.73 o 
   3  11  10       89.31       75.97     34.17 o 
   4  11  10     3562.70     3617.69    221.92 o 
   5  11  10      289.87      236.71     37.18 o 
   6  11  10      798.30      761.57     49.80 o 
   7  11  10      152.60      173.13     47.66 o 
   8  11  10      745.24      801.35     90.95 o 
   9  11  10     1007.43     1014.41    134.33 o 
  10  11  10      402.49      423.98     86.94 o 
  11  11  10       82.68       50.10     21.12 o 
  -5  12  10      911.11      868.96     50.67 o 
  -4  12  10       66.93       53.67     11.78 o 
  -3  12  10      219.49      220.83     43.64 o 
  -2  12  10      121.27       95.23     23.39 o 
  -1  12  10      239.42      217.42     20.04 o 
   0  12  10     1833.82     1889.37     69.57 o 
   1  12  10     1416.66     1435.75     75.85 o 
   2  12  10      512.74      457.33     55.82 o 
   3  12  10      436.01      348.33     47.31 o 
   4  12  10      928.68      832.88     83.27 o 
   5  12  10     2103.29     2138.77    197.26 o 
   6  12  10      147.28      158.87     56.74 o 
   7  12  10      660.73      613.05     80.61 o 
   8  12  10       87.99       96.33     50.10 o 
   9  12  10       44.00       51.28     15.19 o 
  10  12  10        2.57       -0.98      8.12 o 
  -4  13  10      522.67      443.93     76.90 o 
  -3  13  10     2171.25     2230.83     97.50 o 
  -2  13  10      265.68      247.79     16.67 o 
  -1  13  10      681.69      641.34     45.69 o 
   0  13  10       26.95       25.24      9.60 o 
   1  13  10     1352.04     1341.66     43.47 o 
   2  13  10       82.33      109.63     27.23 o 
   3  13  10     1659.99     1722.83     87.63 o 
   4  13  10       44.97       30.38     20.34 o 
   5  13  10      177.14      149.20     76.72 o 
   6  13  10       69.62       53.47     21.25 o 
   7  13  10     1099.06     1082.51    151.13 o 
   8  13  10       10.76       14.98      7.20 o 
   9  13  10      733.42      877.54    131.36 o 
  -3  14  10       20.26        4.19     10.13 o 
  -2  14  10     1026.03      973.20     68.04 o 
  -1  14  10      139.78      112.19     18.52 o 
   0  14  10     3277.47     3368.36     89.95 o 
   1  14  10      113.83      119.41     27.84 o 
   2  14  10       24.25       18.24     15.62 o 
   3  14  10      653.85      623.91     98.63 o 
   4  14  10      368.47      394.44     77.33 o 
   5  14  10      892.10      954.37     44.78 o 
   6  14  10      263.46      343.90     55.16 o 
   7  14  10       15.94        7.42      9.69 o 
   8  14  10      473.91      543.98     80.74 o 
  -2  15  10      270.76      221.76     22.81 o 
  -1  15  10       15.04       12.37      4.89 o 
   0  15  10      239.13      230.77     29.15 o 
   1  15  10        6.33        4.36      7.59 o 
   2  15  10      895.31      927.75    119.67 o 
   3  15  10        4.53       -6.98     15.45 o 
   4  15  10      283.41      335.44     64.33 o 
   5  15  10       84.94       63.19     19.55 o 
   6  15  10     1752.87     2353.37    130.32 o 
   0  16  10       14.18       19.52      9.25 o 
   1  16  10      131.34       97.62     18.54 o 
   2  16  10      781.43      832.35    131.80 o 
   3  16  10      539.56      608.90     98.37 o 
   3  -5  11       35.97       30.03     10.56 o 
   4  -5  11       54.35       42.33     12.83 o 
   5  -5  11      329.82      305.50     52.63 o 
   6  -5  11     1473.75     1641.48     75.94 o 
   7  -5  11      634.06      604.19     90.78 o 
   8  -5  11     4104.11     4397.59     77.68 o 
   9  -5  11        2.18        7.94      7.59 o 
  10  -5  11       49.69       26.36     16.76 o 
   1  -4  11        0.09        1.57      3.75 o 
   2  -4  11      103.12       94.79     22.87 o 
   3  -4  11     1057.60     1167.44     34.56 o 
   4  -4  11      407.76      338.17     64.02 o 
   5  -4  11      575.80      608.20     90.43 o 
   6  -4  11      471.19      479.72     73.76 o 
   7  -4  11        4.85       18.59     12.13 o 
   8  -4  11       15.27       24.09     11.61 o 
   9  -4  11     1002.56     1030.83    131.19 o 
  10  -4  11      179.11      148.65     23.39 o 
  11  -4  11      620.60      562.64     85.10 o 
   0  -3  11        3.45       13.18      9.34 o 
   1  -3  11      541.98      607.15     42.25 o 
   2  -3  11       30.18       20.77      9.51 o 
   3  -3  11        5.84        2.40      3.77 o 
   4  -3  11      235.58      209.03     48.53 o 
   5  -3  11      797.10      655.48     68.74 o 
   6  -3  11      146.55      136.95     27.32 o 
   7  -3  11     3049.33     3211.82    116.53 o 
   8  -3  11       98.78       87.28     22.43 o 
   9  -3  11       60.76       55.08     17.81 o 
  10  -3  11      350.48      318.50     57.17 o 
  11  -3  11     1013.40      685.19    162.26 o 
  12  -3  11       64.86       42.36      9.07 o 
  -1  -2  11       33.13       37.88     13.53 o 
   0  -2  11        0.56       -2.28     10.43 o 
   1  -2  11       24.93       20.16     11.43 o 
   2  -2  11      630.42      534.42     96.58 o 
   3  -2  11      298.27      244.53     44.91 o 
   4  -2  11      493.90      419.78     41.20 o 
   5  -2  11      162.48      145.13     21.78 o 
   6  -2  11      183.18      187.58     37.10 o 
   7  -2  11      188.82      188.45     36.66 o 
   8  -2  11      943.19      975.84     85.80 o 
   9  -2  11      562.38      552.08     87.28 o 
  10  -2  11       11.71        7.18      4.72 o 
  11  -2  11       10.83        9.65      4.21 o 
  12  -2  11     1770.14     1402.60    166.63 o 
  13  -2  11      200.75      163.21     27.71 o 
  -2  -1  11      115.34      108.18     16.54 o 
  -1  -1  11     1113.07     1247.53     77.60 o 
   0  -1  11      632.99      727.55     46.22 o 
   1  -1  11      943.27      883.25    160.26 o 
   2  -1  11      167.11      135.78     42.81 o 
   3  -1  11      206.59      194.92     22.65 o 
   4  -1  11     2718.89     2718.44    299.74 o 
   5  -1  11      124.25      111.68     13.90 o 
   6  -1  11       54.91       66.34     17.46 o 
   7  -1  11       87.05       67.12     18.85 o 
   8  -1  11        5.36        2.09      7.33 o 
   9  -1  11      520.76      419.26     86.11 o 
  10  -1  11     2383.50     2049.77    421.94 o 
  11  -1  11     1290.68     1085.67    224.80 o 
  12  -1  11     2474.84     2139.51    259.07 o 
  13  -1  11      115.76       82.28     17.39 o 
  -3   0  11     1289.28     1421.35     77.77 o 
  -2   0  11       45.21       34.59      7.36 o 
  -1   0  11       11.05        6.42      6.79 o 
   0   0  11      321.06      302.73     38.98 o 
   1   0  11      982.28      997.24    149.96 o 
   2   0  11      455.07      398.21     53.55 o 
   3   0  11        2.29        2.51      2.91 o 
   4   0  11      395.98      336.75     42.68 o 
   5   0  11     2165.92     2189.29    172.65 o 
   6   0  11      259.31      275.65     51.59 o 
   7   0  11     3125.98     3159.10     92.52 o 
   8   0  11       57.98       35.78     14.88 o 
   9   0  11      719.42      501.00    138.91 o 
  10   0  11      339.12      244.30     71.88 o 
  11   0  11     1214.63     1026.86    199.49 o 
  12   0  11      316.11      244.94     32.81 o 
  13   0  11      310.48      245.99     41.49 o 
  14   0  11       88.75       69.41     21.95 o 
  -4   1  11        5.53       11.00     11.00 o 
  -3   1  11      540.32      549.55     87.46 o 
  -2   1  11      822.46      834.18     44.25 o 
  -1   1  11      611.12      587.50     48.33 o 
   0   1  11       95.50       96.28     11.60 o 
   1   1  11       15.22        6.63      4.80 o 
   2   1  11     1074.98     1028.26     99.77 o 
   3   1  11     3711.80     3775.81    319.72 o 
   4   1  11      205.65      193.98     26.54 o 
   5   1  11      265.45      122.88     87.76 o 
   6   1  11      111.80       86.27     20.08 o 
   7   1  11      180.73      196.39     37.45 o 
   8   1  11     1037.02     1055.89     54.12 o 
   9   1  11     2531.79     2211.72    398.89 o 
  10   1  11     2519.48     2301.56    455.32 o 
  11   1  11     1421.08     1321.40    282.85 o 
  12   1  11      312.92      305.90     47.44 o 
  13   1  11       97.94       83.74     15.48 o 
  14   1  11      579.41      554.20     78.21 o 
  -4   2  11       46.91       48.79     15.71 o 
  -3   2  11        8.04       14.58     16.41 o 
  -2   2  11      324.36      306.58     21.57 o 
  -1   2  11      911.14      955.18     22.17 o 
   0   2  11      483.14      507.15     26.51 o 
   1   2  11      491.51      450.40     60.10 o 
   2   2  11      232.90      199.21     28.32 o 
   3   2  11      132.09      127.23     22.69 o 
   4   2  11     2563.84     2621.97    129.18 o 
   5   2  11       41.42       27.65      7.70 o 
   6   2  11     1354.38     1318.68     49.55 o 
   7   2  11      126.11      126.31     20.58 o 
   8   2  11      103.62      118.45     19.90 o 
   9   2  11      896.00      998.71     83.53 o 
  10   2  11     2820.63     3187.47     99.50 o 
  11   2  11        4.66       24.41     12.78 o 
  12   2  11       25.80       19.50      8.64 o 
  13   2  11       30.49       21.38     17.28 o 
  14   2  11      210.46      206.95     37.01 o 
  -4   3  11     1228.39     1287.98     74.28 o 
  -3   3  11      715.75      673.46     22.96 o 
  -2   3  11      530.24      485.01     61.01 o 
  -1   3  11      126.08      101.23     10.59 o 
   0   3  11       87.12       81.40      9.18 o 
   1   3  11     1690.09     1667.27    140.00 o 
   2   3  11       10.52        9.11      4.84 o 
   3   3  11      730.84      755.91     55.25 o 
   4   3  11       66.61       61.59     10.93 o 
   5   3  11       32.04       28.51     12.79 o 
   6   3  11     3711.24     3961.45    127.74 o 
   7   3  11      387.25      420.67     40.78 o 
   8   3  11     4288.99     4646.14     93.13 o 
   9   3  11      657.45      704.65     94.18 o 
  10   3  11      343.34      402.73     64.07 o 
  11   3  11      694.54      631.94     83.97 o 
  12   3  11      825.20      734.07     47.83 o 
  13   3  11      674.72      573.64     51.41 o 
  14   3  11      333.42      284.11     61.10 o 
  -5   4  11        4.21       17.98     13.88 o 
  -4   4  11      280.61      291.18     67.82 o 
  -3   4  11     1822.41     1865.86     77.47 o 
  -2   4  11       17.71       10.88     14.45 o 
  -1   4  11     1685.74     1658.90    142.49 o 
   0   4  11     1270.69     1276.73     96.36 o 
   1   4  11      278.41      253.44     24.96 o 
   2   4  11      468.36      473.41     42.29 o 
   3   4  11       16.58       42.16     11.35 o 
   4   4  11       75.18       85.94     13.05 o 
   5   4  11      977.98      986.15     26.64 o 
   6   4  11      170.57      231.87     25.85 o 
   7   4  11     2044.18     2195.77     53.77 o 
   8   4  11        3.38       -7.72      9.70 o 
   9   4  11     3103.05     3328.35     98.89 o 
  10   4  11     3506.49     3086.39     93.66 o 
  11   4  11      459.52      444.80     67.47 o 
  12   4  11        7.33       -2.53     14.93 o 
  13   4  11     1115.73     1006.22     69.39 o 
  14   4  11       52.82       50.28     15.36 o 
  -5   5  11      657.83      755.01    120.28 o 
  -4   5  11      127.39      120.90     21.90 o 
  -3   5  11       35.33       27.01      7.79 o 
  -2   5  11      156.81      176.99     21.98 o 
  -1   5  11     1627.86     1603.65    139.61 o 
   0   5  11      727.68      674.01     70.83 o 
   1   5  11      320.29      278.70     21.47 o 
   2   5  11     1278.50     1283.87     41.02 o 
   3   5  11       26.93       33.87     15.10 o 
   4   5  11      529.58      575.91     27.41 o 
   5   5  11     1892.54     1965.74     72.27 o 
   6   5  11     3435.95     3701.49    100.12 o 
   7   5  11      396.50      388.94     26.10 o 
   8   5  11       26.50       15.19     13.44 o 
   9   5  11        7.31        2.95     11.52 o 
  10   5  11        7.76        5.87      7.72 o 
  11   5  11     1165.55     1372.85    124.47 o 
  12   5  11     1154.42     1017.31     68.08 o 
  13   5  11      203.19      154.49     27.93 o 
  14   5  11       18.92       28.19     18.77 o 
  -5   6  11       53.18       49.49     15.89 o 
  -4   6  11     1689.74     1807.86    104.87 o 
  -3   6  11       82.02       98.50     16.35 o 
  -2   6  11      477.96      468.99     45.67 o 
  -1   6  11        8.79        7.41      5.44 o 
   0   6  11      629.13      578.35     92.43 o 
   1   6  11       49.49       53.59     16.41 o 
   2   6  11     1248.79     1215.18     39.45 o 
   3   6  11     2499.09     2461.43     78.91 o 
   4   6  11      434.70      507.91     75.41 o 
   5   6  11      192.02      269.62     54.73 o 
   6   6  11      530.18      574.51     31.86 o 
   7   6  11      582.14      639.62     43.03 o 
   8   6  11     3457.86     3847.52     82.14 o 
   9   6  11       67.99       79.46     12.29 o 
  10   6  11      216.90      230.97     28.16 o 
  11   6  11        4.50        3.98      7.55 o 
  12   6  11      929.79     1043.68    149.65 o 
  13   6  11        0.02       17.85      8.30 o 
  -5   7  11       43.32       41.39      8.64 o 
  -4   7  11        0.46        2.33      5.73 o 
  -3   7  11      683.18      701.18     24.13 o 
  -2   7  11     3891.36     4156.86    198.61 o 
  -1   7  11      126.80      131.89     13.30 o 
   0   7  11      348.45      324.98     26.91 o 
   1   7  11     1271.71     1216.93     37.84 o 
   2   7  11      139.20      147.52     18.15 o 
   3   7  11      903.35      861.19     37.84 o 
   4   7  11       10.19       34.91     19.46 o 
   5   7  11      591.79      591.79     31.86 o 
   6   7  11      721.44      843.35     60.14 o 
   7   7  11      153.79      159.91     47.31 o 
   8   7  11     2415.65     2614.99    218.78 o 
   9   7  11      881.75      900.02    124.90 o 
  10   7  11      303.81      333.66     64.42 o 
  11   7  11      322.52      354.46     86.80 o 
  12   7  11      611.27      759.32     69.61 o 
  13   7  11      262.30      276.24     60.58 o 
  -5   8  11     1519.12     1661.99     53.24 o 
  -4   8  11      251.89      254.09     26.43 o 
  -3   8  11      799.28      875.84     37.24 o 
  -2   8  11       90.37       93.84     10.53 o 
  -1   8  11     1061.96     1029.52     50.97 o 
   0   8  11       52.65       44.38      7.33 o 
   1   8  11     4492.71     4454.62    102.34 o 
   2   8  11      624.49      557.22     16.41 o 
   3   8  11       45.40       34.19      7.26 o 
   4   8  11       10.14       -5.06     18.85 o 
   5   8  11     1168.68     1207.94     62.32 o 
   6   8  11     1003.92     1019.66     52.72 o 
   7   8  11     1369.43     1406.35    139.48 o 
   8   8  11      227.76      257.78     30.90 o 
   9   8  11     2493.41     2514.21    409.89 o 
  10   8  11      301.04      336.66     82.66 o 
  11   8  11     2951.21     3100.97    458.33 o 
  12   8  11        8.98       13.91      5.49 o 
  13   8  11     1403.52     1544.31    306.94 o 
  -5   9  11       59.50       72.74     10.53 o 
  -4   9  11      858.81      890.20     22.32 o 
  -3   9  11      950.98      964.96     33.56 o 
  -2   9  11     1577.88     1687.11     95.25 o 
  -1   9  11       86.10       94.89     14.60 o 
   0   9  11      256.13      227.47     25.42 o 
   1   9  11     2836.08     2726.39     42.93 o 
   2   9  11     1637.46     1570.08     61.36 o 
   3   9  11      156.26      195.26     37.71 o 
   4   9  11      186.91      172.65     51.41 o 
   5   9  11      191.43      172.91     40.59 o 
   6   9  11        1.92       -1.04      8.55 o 
   7   9  11     2028.06     2159.81    263.38 o 
   8   9  11     2775.05     2853.05    396.67 o 
   9   9  11     1071.46     1078.85    168.50 o 
  10   9  11      194.84      192.00     15.86 o 
  11   9  11       91.86      106.53     16.68 o 
  12   9  11      681.06      733.62    151.57 o 
  -5  10  11      146.16      157.85     16.44 o 
  -4  10  11        0.94        1.68      5.79 o 
  -3  10  11      134.09      112.87     12.03 o 
  -2  10  11     1406.75     1407.43     72.58 o 
  -1  10  11       15.23       15.19      5.93 o 
   0  10  11     2784.47     2731.93     84.84 o 
   1  10  11        0.41        4.28     11.87 o 
   2  10  11       13.77       -2.36     16.93 o 
   3  10  11        0.68       -3.14     17.11 o 
   4  10  11     1067.04     1025.86     63.02 o 
   5  10  11       40.13       26.71     21.86 o 
   6  10  11     1911.32     1997.42    172.61 o 
   7  10  11        8.57        8.11     12.18 o 
   8  10  11      488.45      459.97     52.41 o 
   9  10  11       78.98       71.11     13.27 o 
  10  10  11     1552.27     1717.38    292.54 o 
  11  10  11       27.10       20.00     12.53 o 
  12  10  11      406.49      411.27     96.89 o 
  -4  11  11      678.02      741.80     41.65 o 
  -3  11  11       59.70       58.07     10.39 o 
  -2  11  11       80.52       77.80     12.30 o 
  -1  11  11      698.23      692.08     71.05 o 
   0  11  11      831.15      880.79     91.39 o 
   1  11  11     2560.24     2572.46    108.50 o 
   2  11  11     2307.38     2459.60     89.73 o 
   3  11  11      449.92      517.86     84.93 o 
   4  11  11      175.10      117.32     51.32 o 
   5  11  11       24.00       15.60      9.99 o 
   6  11  11       13.84       19.36      9.03 o 
   7  11  11     1090.05     1149.03    131.36 o 
   8  11  11       49.22        9.00      6.10 o 
   9  11  11      155.64      110.87     35.52 o 
  10  11  11      292.98      328.70    102.56 o 
  11  11  11      119.46      117.44     24.13 o 
  -4  12  11       18.67       19.87      8.32 o 
  -3  12  11     2007.13     2061.37     61.67 o 
  -2  12  11        3.09       23.74     15.62 o 
  -1  12  11     1552.22     1645.23    140.18 o 
   0  12  11      280.99      250.03     22.72 o 
   1  12  11       54.41       38.84     18.33 o 
   2  12  11        3.43        5.86      4.93 o 
   3  12  11     2032.65     1950.32    169.03 o 
   4  12  11      462.97      369.17     89.82 o 
   5  12  11       30.88       24.27      5.56 o 
   6  12  11        3.43        4.63      9.43 o 
   7  12  11      384.30      402.91    113.30 o 
   8  12  11       57.46       45.94     26.84 o 
   9  12  11      713.28      841.44    120.67 o 
  10  12  11       57.87       67.03     14.24 o 
  -3  13  11      114.64      129.18     19.10 o 
  -2  13  11      730.22      762.96     77.07 o 
  -1  13  11      348.58      336.54     27.29 o 
   0  13  11      702.82      710.80     42.78 o 
   1  13  11      419.29      405.18     83.10 o 
   2  13  11      372.22      368.87     75.41 o 
   3  13  11      954.03      915.79    109.72 o 
   4  13  11      161.29      134.68     38.23 o 
   5  13  11      769.72      673.07     91.26 o 
   6  13  11      158.02      144.53     52.33 o 
   7  13  11       36.42       31.20     19.55 o 
   8  13  11      408.29      334.40    144.98 o 
   9  13  11      263.41      269.62     80.17 o 
  -2  14  11      419.85      411.02     75.33 o 
  -1  14  11        5.09        2.51      4.23 o 
   0  14  11      758.14      708.16     43.88 o 
   1  14  11      236.66      274.07     48.53 o 
   2  14  11     2287.84     2454.01     99.50 o 
   3  14  11        0.12       -0.09     18.07 o 
   4  14  11      197.45      177.10     40.06 o 
   5  14  11       90.15       77.16     26.80 o 
   6  14  11      680.41      785.74     36.75 o 
   7  14  11       39.98       57.17     19.99 o 
   8  14  11     1236.14     1317.32    210.92 o 
  -1  15  11      197.31      134.75     22.39 o 
   0  15  11      410.88      378.38     41.14 o 
   1  15  11      237.06      281.23     44.17 o 
   2  15  11       69.59       45.30     19.99 o 
   3  15  11      737.22      835.84     98.28 o 
   4  15  11      586.79      677.59    101.25 o 
   5  15  11     1443.14     1564.41     76.11 o 
   6  15  11      100.18      105.18     28.98 o 
   4  -4  12        8.54       14.58      9.69 o 
   5  -4  12      157.41      105.23     39.02 o 
   6  -4  12        0.83        7.03      5.22 o 
   7  -4  12      133.50      126.30     29.33 o 
   8  -4  12      407.37      362.41     64.85 o 
   9  -4  12      169.28       94.01     24.61 o 
   2  -3  12      623.35      641.46     39.45 o 
   3  -3  12        3.10        7.68      4.98 o 
   4  -3  12       53.57       35.37     11.04 o 
   5  -3  12      116.56       76.60     21.95 o 
   6  -3  12       17.63        8.79      4.36 o 
   7  -3  12      980.81     1010.15     96.80 o 
   8  -3  12      555.91      467.76     70.35 o 
   9  -3  12      644.08      655.25     92.17 o 
  10  -3  12       36.92       34.22     14.40 o 
  11  -3  12      108.52       69.57     21.82 o 
   1  -2  12        6.20        5.24      7.68 o 
   2  -2  12      127.05      125.52     25.14 o 
   3  -2  12        3.20        3.11      4.63 o 
   4  -2  12     1497.28     1402.07    208.35 o 
   5  -2  12       23.98       26.56      9.16 o 
   6  -2  12      614.25      563.62     85.41 o 
   7  -2  12       44.53       36.14     12.39 o 
   8  -2  12        5.82       12.92     10.30 o 
   9  -2  12        8.47        6.72     14.84 o 
  10  -2  12     1921.68     2056.08    169.07 o 
  11  -2  12      198.59      219.17     41.55 o 
  12  -2  12      761.23      870.23     82.66 o 
   0  -1  12      122.19      131.80     24.53 o 
   1  -1  12      186.56      189.15     35.44 o 
   2  -1  12      352.01      281.33     50.01 o 
   3  -1  12     2683.27     2641.85    364.63 o 
   4  -1  12       29.04       22.14      6.32 o 
   5  -1  12      803.39      716.45     90.78 o 
   6  -1  12        5.51       17.23      5.74 o 
   7  -1  12      769.16      803.02     76.90 o 
   8  -1  12      270.90      249.11     50.80 o 
   9  -1  12      111.49      119.58     27.41 o 
  10  -1  12      132.17      115.74     20.16 o 
  11  -1  12      881.41      896.85    133.98 o 
  12  -1  12      194.10      169.94     35.44 o 
  -1   0  12      701.02      748.87     22.80 o 
   0   0  12      173.99      169.18     23.90 o 
   1   0  12       27.11       11.30      7.99 o 
   2   0  12      359.29      286.78     45.74 o 
   3   0  12     1645.97     1628.81    157.37 o 
   4   0  12     3333.51     3240.68    313.00 o 
   5   0  12     1492.93     1381.51    115.57 o 
   6   0  12      771.23      687.15     59.27 o 
   7   0  12       32.34       30.42      9.86 o 
   8   0  12      216.63      190.54     33.60 o 
   9   0  12      888.97      842.21     76.29 o 
  10   0  12       18.86        5.41      8.29 o 
  11   0  12       37.74       23.13     14.84 o 
  12   0  12      407.13      288.69     86.94 o 
  13   0  12      157.74      159.88     23.75 o 
  -2   1  12     1018.34     1103.72     99.59 o 
  -1   1  12      239.40      235.67     50.19 o 
   0   1  12     1796.26     1764.18    149.14 o 
   1   1  12      448.34      442.89     66.60 o 
   2   1  12     2236.77     2211.15    245.88 o 
   3   1  12     1002.04      997.15    110.11 o 
   4   1  12       27.04       22.70      8.34 o 
   5   1  12       41.66       32.76      7.58 o 
   6   1  12     2374.09     2266.02    145.33 o 
   7   1  12      218.23      247.31     28.91 o 
   8   1  12       51.14       47.13     13.35 o 
   9   1  12      249.72      248.41     37.88 o 
  10   1  12      443.04      419.67     67.99 o 
  11   1  12     2776.22     3058.81    130.14 o 
  12   1  12     1107.59      989.91    154.45 o 
  13   1  12        0.78        8.52     10.51 o 
  -3   2  12       31.00       37.97     15.54 o 
  -2   2  12      264.84      287.60     58.57 o 
  -1   2  12        1.72      -16.85     15.36 o 
   0   2  12       79.37       70.31      8.38 o 
   1   2  12      251.80      269.86     50.76 o 
   2   2  12       18.24       16.15      5.06 o 
   3   2  12     1038.15     1014.53    100.25 o 
   4   2  12      324.07      312.29     45.65 o 
   5   2  12      426.76      445.51     37.62 o 
   6   2  12     1435.58     1489.78    113.86 o 
   7   2  12      247.85      250.94     26.90 o 
   8   2  12     1105.56     1166.98     37.28 o 
   9   2  12      182.92      205.73     36.57 o 
  10   2  12       56.35       70.88     17.63 o 
  11   2  12      480.29      576.87     86.32 o 
  12   2  12      228.72      257.71     44.73 o 
  13   2  12      276.00      258.28     52.11 o 
  -3   3  12       80.03       76.90     21.91 o 
  -2   3  12      472.11      403.12     64.68 o 
  -1   3  12     1169.75     1106.11     88.46 o 
   0   3  12       77.88       64.93      8.25 o 
   1   3  12       53.86       51.04      6.61 o 
   2   3  12      543.89      524.55     31.82 o 
   3   3  12      778.69      753.59     66.95 o 
   4   3  12     2042.29     1983.39    117.92 o 
   5   3  12      718.55      705.35     40.11 o 
   6   3  12      239.70      245.73     30.79 o 
   7   3  12      187.44      235.11     38.32 o 
   8   3  12      108.29      108.87     14.01 o 
   9   3  12     3714.57     4063.80     82.48 o 
  10   3  12     1048.03     1160.45     37.62 o 
  11   3  12       58.72       64.76     12.09 o 
  12   3  12        0.99       -2.71     14.40 o 
  13   3  12      457.34      404.04     38.67 o 
  14   3  12        3.29       19.99     17.37 o 
  -3   4  12       49.47       49.19     10.17 o 
  -2   4  12      413.74      400.61     42.73 o 
  -1   4  12     2776.52     2820.89    272.77 o 
   0   4  12      122.50      125.95     26.10 o 
   1   4  12       22.79       23.00      4.25 o 
   2   4  12     1438.44     1455.56    109.11 o 
   3   4  12      160.82      131.71     19.89 o 
   4   4  12     1091.00     1073.04     71.88 o 
   5   4  12      692.67      649.92     30.46 o 
   6   4  12     3208.89     3420.49    123.60 o 
   7   4  12      649.50      619.43     51.89 o 
   8   4  12      169.62      182.30     19.87 o 
   9   4  12       78.19       72.85     14.40 o 
  10   4  12       22.65       34.56     14.23 o 
  11   4  12      224.15      232.35     41.29 o 
  12   4  12        9.18       10.04      9.78 o 
  13   4  12      252.59      255.83     41.81 o 
  14   4  12      134.42      123.16     30.81 o 
  -4   5  12      302.17      275.75     28.83 o 
  -3   5  12      155.29      141.04     28.72 o 
  -2   5  12      719.51      685.09     86.46 o 
  -1   5  12       31.57       28.39     10.61 o 
   0   5  12      249.42      257.32     48.09 o 
   1   5  12       46.97       24.96     11.00 o 
   2   5  12     5145.49     4887.17    132.06 o 
   3   5  12      983.41      873.02     48.44 o 
   4   5  12     3895.85     3797.07     77.77 o 
   5   5  12      124.95      141.93     40.24 o 
   6   5  12       14.97       -3.32     15.10 o 
   7   5  12      106.77      111.99     23.22 o 
   8   5  12      671.12      678.64     32.30 o 
   9   5  12      199.25      248.67     45.21 o 
  10   5  12      146.39      154.78     16.11 o 
  11   5  12       39.58       31.48     11.00 o 
  12   5  12     2094.52     2099.35    396.32 o 
  13   5  12      812.76      864.75    147.56 o 
  -4   6  12       34.68       45.21      9.38 o 
  -3   6  12      274.48      306.67     40.13 o 
  -2   6  12     1453.64     1569.33    135.68 o 
  -1   6  12      735.68      743.04     61.06 o 
   0   6  12     1613.99     1496.76     36.31 o 
   1   6  12      879.45      749.78     55.69 o 
   2   6  12      391.38      359.35     24.70 o 
   3   6  12        9.52       18.94      9.16 o 
   4   6  12       11.38       10.21      8.99 o 
   5   6  12     1412.42     1407.56     55.51 o 
   6   6  12       53.01       53.77     14.40 o 
   7   6  12     2544.29     2650.93     62.76 o 
   8   6  12        2.14       20.42     11.61 o 
   9   6  12     1760.36     1813.39    123.16 o 
  10   6  12     1116.78     1171.96     97.80 o 
  11   6  12      511.08      506.80     34.09 o 
  12   6  12      581.08      718.38     73.41 o 
  13   6  12        1.00        5.37     20.38 o 
  -4   7  12        5.49       11.47      5.53 o 
  -3   7  12      425.42      502.94     45.34 o 
  -2   7  12      129.96      118.37     19.95 o 
  -1   7  12      479.94      458.94     65.29 o 
   0   7  12      625.07      660.83     79.25 o 
   1   7  12     2326.77     2142.93     70.26 o 
   2   7  12     1441.21     1361.12     58.48 o 
   3   7  12      596.69      545.70     24.79 o 
   4   7  12      331.73      359.35     74.19 o 
   5   7  12      376.22      323.30     23.83 o 
   6   7  12       18.69       12.66     13.44 o 
   7   7  12     2777.12     3185.46    112.42 o 
   8   7  12      141.68      194.91     38.84 o 
   9   7  12      103.37      123.88     26.62 o 
  10   7  12        8.62       23.27     12.98 o 
  11   7  12      618.81      682.11     58.26 o 
  12   7  12       12.85       15.94      9.19 o 
  13   7  12     1649.73     1777.54    298.12 o 
  -4   8  12       28.76       32.34      5.19 o 
  -3   8  12      302.65      331.09     32.16 o 
  -2   8  12        3.47        7.09      4.37 o 
  -1   8  12      628.42      641.52     31.59 o 
   0   8  12      119.81      118.95     15.72 o 
   1   8  12     1242.90     1220.29     38.27 o 
   2   8  12      219.01      183.36     29.68 o 
   3   8  12     5773.05     5779.34    129.75 o 
   4   8  12        7.03        3.46      2.04 o 
   5   8  12      113.49      185.39     44.78 o 
   6   8  12      225.36      273.38     56.39 o 
   7   8  12      120.07      109.11     30.46 o 
   8   8  12     3870.62     4132.61    517.03 o 
   9   8  12      423.76      449.18     91.52 o 
  10   8  12     1811.35     1889.71    231.61 o 
  11   8  12       18.46       22.61      8.79 o 
  12   8  12       24.83       24.72      8.35 o 
  13   8  12      302.30      270.63     39.28 o 
  -4   9  12      415.33      410.04     34.25 o 
  -3   9  12      106.74      121.77     13.99 o 
  -2   9  12      832.85      852.65     25.78 o 
  -1   9  12      613.13      633.16     33.09 o 
   0   9  12     3533.23     3681.60    162.66 o 
   1   9  12       69.29       65.88     10.60 o 
   2   9  12      399.22      340.69     26.58 o 
   3   9  12      850.43      768.12     20.77 o 
   4   9  12     2186.89     2224.28     71.22 o 
   5   9  12        0.78       -5.15     15.19 o 
   6   9  12     2655.27     2810.83     98.98 o 
   7   9  12      245.50      187.18     68.04 o 
   8   9  12      124.12      125.05     34.61 o 
   9   9  12      230.74      185.30     83.58 o 
  10   9  12     1112.22     1152.91    175.75 o 
  11   9  12       66.04       68.00     36.01 o 
  12   9  12       13.32       18.80     11.35 o 
  -4  10  12      622.79      669.56     42.03 o 
  -3  10  12       24.55       14.58      8.33 o 
  -2  10  12       71.18       77.68     12.78 o 
  -1  10  12       17.93       13.22     11.26 o 
   0  10  12     1230.35     1275.63     27.98 o 
   1  10  12     1302.36     1236.31     26.48 o 
   2  10  12     1052.44     1094.90     53.77 o 
   3  10  12     2224.48     2228.21     71.57 o 
   4  10  12      138.07      206.17     36.14 o 
   5  10  12       41.26       41.72     13.44 o 
   6  10  12      973.53      937.32     87.55 o 
   7  10  12      735.09      671.74     78.60 o 
   8  10  12      450.80      498.60     68.39 o 
   9  10  12       49.19       38.95     11.57 o 
  10  10  12      199.06      211.47     58.39 o 
  11  10  12       92.68       89.93     43.90 o 
  12  10  12      895.62      923.76    170.73 o 
  -3  11  12      977.37     1037.62     43.57 o 
  -2  11  12        1.45        2.07      5.14 o 
  -1  11  12     1192.61     1177.51     42.77 o 
   0  11  12       11.15       17.92      7.57 o 
   1  11  12        1.42       19.64     15.80 o 
   2  11  12       11.12       11.96     11.26 o 
   3  11  12     2215.28     2254.48     72.53 o 
   4  11  12        3.22       12.74     11.09 o 
   5  11  12     1714.35     1646.46    161.30 o 
   6  11  12        0.16        5.91      5.83 o 
   7  11  12        8.31        6.49      4.07 o 
   8  11  12       30.90       44.46     12.31 o 
   9  11  12     1545.73     1614.26    231.65 o 
  10  11  12       15.89       21.45      8.80 o 
  11  11  12      347.94      380.25     99.98 o 
  -3  12  12       29.27       37.82      7.48 o 
  -2  12  12        9.20       12.99      7.25 o 
  -1  12  12      133.44      125.95     19.03 o 
   0  12  12       18.03       21.65     12.48 o 
   1  12  12      776.42      803.37     77.86 o 
   2  12  12      232.84      193.69     40.41 o 
   3  12  12      150.57      131.02     37.75 o 
   4  12  12      340.24      268.14     69.70 o 
   5  12  12     1395.78     1332.72    119.06 o 
   6  12  12     1595.51     1555.54    205.64 o 
   7  12  12     1057.14     1046.57    147.64 o 
   8  12  12      408.03      415.87    134.55 o 
   9  12  12      204.38      228.75     58.74 o 
  10  12  12      675.81      804.42    136.69 o 
  -2  13  12       19.46       17.31      7.34 o 
  -1  13  12       51.14       69.22     19.38 o 
   0  13  12      296.41      314.23     62.58 o 
   1  13  12      398.09      413.82     67.56 o 
   2  13  12     1841.66     1889.28     79.60 o 
   3  13  12      390.25      352.81     66.69 o 
   4  13  12      433.16      404.13     69.92 o 
   5  13  12      287.41      195.18     71.84 o 
   6  13  12      601.57      485.16    128.35 o 
   7  13  12      452.21      387.05    129.27 o 
   8  13  12     1084.23     1157.22    149.96 o 
   9  13  12      328.16      305.50     86.89 o 
  -1  14  12      262.43      269.97     48.62 o 
   0  14  12      602.62      695.31     94.09 o 
   1  14  12       62.87       52.28     15.89 o 
   2  14  12        3.55        8.55     15.45 o 
   3  14  12     1267.99     1307.53    141.49 o 
   4  14  12      498.87      517.25     92.52 o 
   5  14  12      868.33     1002.90    114.78 o 
   6  14  12      392.92      521.53     85.63 o 
   7  14  12      143.47      200.84     39.45 o 
   8  14  12       25.26       24.97     22.52 o 
   1  15  12      971.28      998.75     50.57 o 
   2  15  12       25.13       35.00     17.02 o 
   3  15  12      161.07      170.73     37.88 o 
   4  15  12        6.97       11.26      7.24 o 
   5  15  12      195.16      227.90     53.68 o 
   6  15  12       29.29       30.29     13.53 o 
   6  -3  13     2310.39     2015.65    261.94 o 
   7  -3  13       31.93        8.99      9.08 o 
   8  -3  13      482.91      451.79     64.68 o 
   3  -2  13      431.07      427.70     63.02 o 
   4  -2  13     1938.54     2025.53     81.61 o 
   5  -2  13      393.46      306.40     61.54 o 
   6  -2  13        2.87        6.09      4.81 o 
   7  -2  13      813.77      775.91     72.97 o 
   8  -2  13      252.88      247.89     41.37 o 
   9  -2  13      662.98      692.78     99.77 o 
  10  -2  13      270.83      255.74     41.37 o 
   2  -1  13       60.05       62.41     12.39 o 
   3  -1  13        8.84        9.73      3.81 o 
   4  -1  13      755.00      628.49     62.02 o 
   5  -1  13     1114.71     1033.29    131.23 o 
   6  -1  13       49.12       53.67     15.10 o 
   7  -1  13      228.04      176.52     23.20 o 
   8  -1  13        1.15       -4.98     11.26 o 
   9  -1  13      641.30      635.26     95.75 o 
  10  -1  13      140.59      125.34     27.23 o 
  11  -1  13      164.89      156.41     29.59 o 
   1   0  13      561.56      602.09     49.75 o 
   2   0  13      337.53      310.73     51.06 o 
   3   0  13      321.48      225.82     61.45 o 
   4   0  13        7.69        6.25      7.11 o 
   5   0  13      316.63      272.33     63.89 o 
   6   0  13     1557.43     1472.01    117.27 o 
   7   0  13       11.31        6.87      4.87 o 
   8   0  13       46.21       40.61      9.20 o 
   9   0  13        2.45        9.34      7.59 o 
  10   0  13      480.24      492.29     69.30 o 
  11   0  13     1430.99     1487.68     68.96 o 
  12   0  13      341.27      370.96     57.08 o 
   1   1  13        8.71        4.16      2.28 o 
   2   1  13       31.26       18.68      5.03 o 
   3   1  13      959.20      915.16     64.50 o 
   4   1  13      242.18      200.97     27.90 o 
   5   1  13        0.00        5.40      5.08 o 
   6   1  13      879.78      821.33     82.22 o 
   7   1  13     1363.61     1352.11     79.73 o 
   8   1  13     2307.26     2353.03     70.13 o 
   9   1  13      255.87      270.41     42.42 o 
  10   1  13     2789.64     2953.02    113.73 o 
  11   1  13       25.44       18.68     14.14 o 
  12   1  13        3.38       -4.19     14.75 o 
  -1   2  13      653.09      650.80     94.88 o 
   0   2  13      225.86      135.55     28.54 o 
   1   2  13       64.32       58.06      8.23 o 
   2   2  13      253.63      238.36     45.48 o 
   3   2  13     1332.69     1291.96    141.62 o 
   4   2  13     2527.02     2562.37    211.58 o 
   5   2  13     1017.29      969.22     58.44 o 
   6   2  13      196.61      216.29     27.18 o 
   7   2  13      328.18      327.63     39.10 o 
   8   2  13      382.90      399.44     40.19 o 
   9   2  13      384.87      422.90     45.80 o 
  10   2  13       31.53       24.96     13.70 o 
  11   2  13      939.47      974.27     83.79 o 
  12   2  13       83.18       71.39     22.21 o 
  13   2  13        1.48        0.87      6.88 o 
  -2   3  13        0.39       17.46     15.36 o 
  -1   3  13      456.86      361.86     61.40 o 
   0   3  13      154.82       79.34     23.48 o 
   2   3  13        3.92        4.59      2.58 o 
   3   3  13       22.55       33.23      8.82 o 
   4   3  13       44.27       31.37      6.92 o 
   5   3  13      121.06      146.82     19.51 o 
   6   3  13      607.40      570.35     60.31 o 
   7   3  13     1500.81     1535.97     72.49 o 
   8   3  13     1151.46     1161.09     50.58 o 
   9   3  13      196.09      220.75     27.36 o 
  10   3  13      541.45      590.46     57.77 o 
  11   3  13      611.51      754.66    107.97 o 
  12   3  13      249.60      232.52     30.24 o 
  13   3  13      224.79      193.60     23.65 o 
  -2   4  13     1196.43     1280.73    108.23 o 
  -1   4  13       13.97        9.26      5.36 o 
   0   4  13      127.92       88.42     24.44 o 
   1   4  13      449.69      440.13     18.81 o 
   2   4  13     1111.85     1114.30     72.62 o 
   3   4  13     1020.53     1034.76     82.09 o 
   4   4  13      304.70      308.62     29.76 o 
   5   4  13     2642.92     2774.85    209.83 o 
   6   4  13      353.89      354.55     33.44 o 
   7   4  13      424.69      422.63     46.78 o 
   8   4  13     1658.90     1785.23     84.23 o 
   9   4  13       18.70       20.24      7.52 o 
  10   4  13      349.12      441.49     86.67 o 
  11   4  13        5.11       12.27      6.42 o 
  12   4  13      653.42      647.47     69.44 o 
  13   4  13        0.98       13.62      7.16 o 
  -2   5  13        3.64       15.72      5.76 o 
  -1   5  13      506.54      433.18     31.73 o 
   0   5  13     1272.51     1111.14     44.78 o 
   1   5  13      874.18      816.20     32.91 o 
   2   5  13        1.23       -0.52     12.05 o 
   3   5  13     1272.10     1145.26     41.29 o 
   4   5  13     2012.73     1936.50     61.45 o 
   5   5  13       22.18       29.24     10.30 o 
   6   5  13      136.88      165.67     30.81 o 
   7   5  13      224.77      271.11     53.59 o 
   8   5  13     1044.10     1088.97     72.71 o 
   9   5  13     2029.23     2054.69     65.38 o 
  10   5  13     3742.12     4132.59    132.24 o 
  11   5  13      705.09      772.30     69.39 o 
  12   5  13      432.17      458.01     77.81 o 
  13   5  13      112.86       97.37     18.73 o 
  -3   6  13     1410.83     1520.27    206.56 o 
  -2   6  13       27.88       20.75      5.48 o 
  -1   6  13      113.64      119.06     22.34 o 
   0   6  13      260.63      222.66     43.64 o 
   1   6  13      794.40      697.49     54.55 o 
   2   6  13       35.33       17.54      7.68 o 
   3   6  13     1054.23      976.89     75.50 o 
   4   6  13      374.26      381.61     71.31 o 
   5   6  13      117.93      111.46     27.84 o 
   6   6  13        4.84       19.81     11.17 o 
   7   6  13     4007.60     4272.77    149.00 o 
   8   6  13      940.11      964.76     43.90 o 
   9   6  13     1659.02     1765.60     45.39 o 
  10   6  13       93.46      104.28     26.53 o 
  11   6  13      372.76      378.50     46.74 o 
  12   6  13       57.79       60.52     23.17 o 
  13   6  13      766.38      902.99    112.51 o 
  -3   7  13      408.49      424.68     47.48 o 
  -2   7  13       33.01       26.09      6.41 o 
  -1   7  13      219.75      216.20     38.06 o 
   0   7  13       11.52        8.73      7.59 o 
   1   7  13      163.75      169.94     31.25 o 
   2   7  13        3.51        9.43      8.38 o 
   3   7  13     2257.28     2163.36     71.66 o 
   4   7  13     1816.79     1765.07     60.58 o 
   5   7  13     2235.60     2395.27     79.78 o 
   6   7  13       36.31       38.75     15.71 o 
   7   7  13       90.16       81.17     22.69 o 
   8   7  13      919.63     1044.28     54.20 o 
   9   7  13      831.14      869.35     70.35 o 
  10   7  13      921.16      969.48     33.92 o 
  11   7  13      786.47      780.96     97.76 o 
  12   7  13      609.73      603.25     48.36 o 
  13   7  13      172.08      154.74     38.41 o 
  -3   8  13        1.04       -7.58      6.56 o 
  -2   8  13      360.47      311.78     57.70 o 
  -1   8  13        5.24       19.90      9.95 o 
   0   8  13     1059.80     1029.09     75.68 o 
   1   8  13      422.34      405.09     61.54 o 
   2   8  13      417.85      439.57     86.94 o 
   3   8  13        9.64       30.72     16.06 o 
   4   8  13      732.54      638.66     63.81 o 
   5   8  13      255.36      289.79     58.13 o 
   6   8  13     2439.36     2622.30     82.57 o 
   7   8  13       56.41       46.35     17.54 o 
   8   8  13      395.77      529.99     89.21 o 
   9   8  13      311.79      286.22     43.29 o 
  10   8  13     1135.84     1207.77    126.56 o 
  11   8  13       61.92       41.78     15.58 o 
  12   8  13     1497.66     1626.21    279.31 o 
  -3   9  13       26.44       20.13      4.60 o 
  -2   9  13     1167.78     1166.11     38.02 o 
  -1   9  13        6.21       10.80      6.73 o 
   0   9  13       15.21        9.96      4.08 o 
   1   9  13      182.82      162.35     20.29 o 
   2   9  13      811.96      796.00     21.34 o 
   3   9  13      950.48      841.15     13.49 o 
   4   9  13      118.76      103.96     21.65 o 
   5   9  13       32.58       15.97     19.81 o 
   6   9  13     1973.17     2049.54     69.22 o 
   7   9  13       19.13       28.02     17.11 o 
   8   9  13     1626.34     1668.67     99.33 o 
   9   9  13       23.97       25.16      7.75 o 
  10   9  13       34.52       59.07     12.43 o 
  11   9  13     1313.61     1532.97    243.35 o 
  12   9  13      317.39      311.59     59.48 o 
  -2  10  13       59.62       45.90      8.21 o 
  -1  10  13     1857.71     1858.03     51.39 o 
   0  10  13      587.88      546.37     31.84 o 
   1  10  13      256.64      219.04     26.64 o 
   2  10  13      312.84      278.28     21.66 o 
   3  10  13      648.65      607.21     54.42 o 
   4  10  13      535.05      452.30     83.92 o 
   5  10  13      698.78      675.32     37.62 o 
   6  10  13      241.36      284.02     49.32 o 
   7  10  13      389.84      375.95    104.79 o 
   8  10  13        4.64        3.56     10.17 o 
   9  10  13     3290.39     4005.04    552.51 o 
  10  10  13       25.40        6.65     10.91 o 
  11  10  13     1123.29     1210.83    200.23 o 
  -2  11  13        4.14       -6.87      7.03 o 
  -1  11  13        5.69        3.91      8.73 o 
   0  11  13      291.40      271.11     30.68 o 
   1  11  13      407.39      417.66     34.57 o 
   2  11  13      228.25      181.53     24.44 o 
   3  11  13       63.18       43.29     17.11 o 
   4  11  13       80.36      103.61     24.35 o 
   5  11  13     1648.27     1695.42     82.31 o 
   6  11  13      229.29      190.20     49.27 o 
   7  11  13     2857.03     2992.00    332.12 o 
   8  11  13      467.18      393.95    100.64 o 
   9  11  13      107.82      109.49     36.88 o 
  10  11  13      385.77      360.40    149.00 o 
  11  11  13      361.40      373.95    104.52 o 
  -2  12  13      392.19      408.45     41.22 o 
  -1  12  13      153.72      136.74     20.79 o 
   0  12  13        0.05        8.47      6.28 o 
   1  12  13       43.96       29.34     11.35 o 
   2  12  13      945.43      954.55    106.57 o 
   3  12  13      115.93      113.21     29.68 o 
   4  12  13     1860.17     1857.54    135.07 o 
   5  12  13        2.33        1.98      4.16 o 
   6  12  13      134.44       73.29     27.19 o 
   7  12  13        5.81        8.92      4.34 o 
   8  12  13     1283.90     1444.82    216.38 o 
   9  12  13        0.93        5.58      6.24 o 
  10  12  13      651.34      654.48    118.84 o 
  -1  13  13       58.00       47.87     10.79 o 
   0  13  13      777.47      726.11     26.24 o 
   1  13  13      202.43      220.74     42.68 o 
   2  13  13      181.65      165.67     39.45 o 
   3  13  13      129.74      125.43     33.26 o 
   4  13  13       83.63       96.28     24.53 o 
   5  13  13      182.91      141.92     59.27 o 
   6  13  13       36.30       25.70      5.65 o 
   7  13  13      302.04      226.41     95.23 o 
   8  13  13      123.13       92.08     36.57 o 
   9  13  13       30.96       30.82      7.54 o 
   0  14  13      404.77      462.26     79.25 o 
   1  14  13      376.50      360.22     80.56 o 
   2  14  13       49.05       44.52     15.27 o 
   3  14  13      579.83      657.60     67.12 o 
   4  14  13      284.44      316.93     60.92 o 
   5  14  13      234.27      288.74     60.05 o 
   6  14  13        7.71       46.00     17.63 o 
   7  14  13      171.02      202.33     46.17 o 
   3  15  13      500.97      590.48     60.23 o 
   4  15  13        3.62        9.16     11.00 o 
   5  -1  14      133.45      104.19     22.17 o 
   6  -1  14      147.84      100.60     17.72 o 
   7  -1  14      521.67      408.94     35.66 o 
   8  -1  14      202.70      180.87     23.78 o 
   9  -1  14        4.02        9.27      4.91 o 
   3   0  14        6.54       17.54      6.02 o 
   4   0  14       15.93       11.13      5.16 o 
   5   0  14      140.32      135.69     26.80 o 
   6   0  14       53.88       31.78      9.46 o 
   7   0  14      376.38      358.04     38.15 o 
   8   0  14     1450.23     1453.16    100.12 o 
   9   0  14      109.44       98.13     16.22 o 
  10   0  14      329.16      343.38     60.58 o 
   2   1  14        1.97       10.74      7.24 o 
   3   1  14        3.72        1.94      7.33 o 
   4   1  14       59.29       52.89      9.21 o 
   5   1  14     1023.92      929.23     90.95 o 
   6   1  14      899.96      778.44     77.81 o 
   7   1  14        4.19        8.41      6.94 o 
   8   1  14        4.80        7.19      8.29 o 
   9   1  14       99.78      110.63     18.43 o 
  10   1  14      132.38      127.94     19.72 o 
  11   1  14      990.19     1070.81    115.04 o 
   2   2  14      164.40      139.27     34.08 o 
   3   2  14      461.95      344.08     57.17 o 
   4   2  14     2244.63     2158.03    181.99 o 
   5   2  14       59.04       59.08     10.39 o 
   6   2  14      352.73      290.96     46.00 o 
   7   2  14       22.19       11.64      4.21 o 
   8   2  14      230.14      231.39     31.15 o 
   9   2  14       19.83       14.46      8.61 o 
  10   2  14        6.99       -6.35      9.93 o 
  11   2  14     1401.37     1421.01     45.05 o 
  12   2  14        1.92        5.67      6.28 o 
   1   3  14       80.37       42.42     16.32 o 
   2   3  14      185.80      161.75     32.21 o 
   3   3  14       82.27       68.83     10.59 o 
   4   3  14     1829.15     1654.24    175.92 o 
   5   3  14      921.95      869.98     73.67 o 
   6   3  14      179.10      176.83     22.97 o 
   7   3  14      125.65      127.76     17.36 o 
   8   3  14      468.74      435.38     43.99 o 
   9   3  14      988.28     1006.32     73.32 o 
  10   3  14      921.05      959.61     33.36 o 
  11   3  14      419.88      433.54     41.40 o 
  12   3  14      185.53      190.14     21.48 o 
   0   4  14      727.15      681.26     23.65 o 
   1   4  14       11.52       19.99      8.29 o 
   2   4  14      115.20       88.34     11.58 o 
   3   4  14       50.22       34.83      6.17 o 
   4   4  14     1630.56     1611.68    141.93 o 
   5   4  14       49.86       51.92      9.55 o 
   6   4  14      992.26     1008.32     66.29 o 
   7   4  14      328.12      309.45     37.15 o 
   8   4  14      132.99      137.83     17.64 o 
   9   4  14       51.85       45.04     10.28 o 
  10   4  14     1135.04     1193.38     47.84 o 
  11   4  14     1259.10     1389.92     93.39 o 
  12   4  14      661.84      692.87     96.89 o 
  -1   5  14      321.66      256.36     47.05 o 
   0   5  14        6.85       12.13      5.06 o 
   1   5  14      939.42      826.59     26.62 o 
   2   5  14      450.14      419.49     24.53 o 
   3   5  14     1112.34      965.37     38.14 o 
   4   5  14      792.50      722.19     30.55 o 
   5   5  14       65.07       59.27     16.58 o 
   6   5  14      166.53      185.22     34.74 o 
   7   5  14      812.76      751.87     66.51 o 
   8   5  14      548.68      509.48     30.46 o 
   9   5  14      321.99      362.49     77.51 o 
  10   5  14        7.98        2.18      8.38 o 
  11   5  14      921.65      822.66    158.55 o 
  12   5  14      215.18      168.14     36.40 o 
  -1   6  14     1140.76     1045.24     59.79 o 
   0   6  14      150.06      117.31     32.47 o 
   1   6  14      304.99      269.62     58.39 o 
   2   6  14      338.67      312.57     61.01 o 
   3   6  14      468.83      435.73     23.39 o 
   4   6  14     1595.49     1459.93     58.66 o 
   5   6  14     3416.03     3419.04     95.66 o 
   6   6  14      189.64      222.14     52.28 o 
   7   6  14      298.51      304.89     55.43 o 
   8   6  14       76.99       65.46     19.46 o 
   9   6  14      310.76      413.64     77.42 o 
  10   6  14       15.10       19.20     11.52 o 
  11   6  14       42.97       58.00     11.25 o 
  12   6  14        1.88       15.68      7.68 o 
  -1   7  14       79.29       59.09     15.71 o 
   0   7  14     2434.49     2311.83     91.74 o 
   1   7  14       32.01       30.90     15.01 o 
   2   7  14     4119.72     4044.43    128.22 o 
   3   7  14       64.52       56.91     17.81 o 
   4   7  14        5.42        9.08      9.69 o 
   5   7  14       32.76       34.56     10.65 o 
   6   7  14     2199.03     2179.59     68.69 o 
   7   7  14       14.14       20.51     14.75 o 
   8   7  14      158.08      167.24     25.40 o 
   9   7  14       82.10       67.03     23.31 o 
  10   7  14      146.22      163.29     28.06 o 
  11   7  14     1934.36     1920.26    242.35 o 
  12   7  14     1476.60     1532.05    232.48 o 
  -1   8  14      142.00      113.21     21.21 o 
   0   8  14       63.23       60.05     17.89 o 
   1   8  14      170.67      157.37     27.58 o 
   2   8  14      495.54      517.86     77.77 o 
   3   8  14      243.83      272.42     55.34 o 
   4   8  14     1202.85     1153.91     71.22 o 
   5   8  14      933.57      885.77     37.36 o 
   6   8  14      488.39      440.61     79.34 o 
   7   8  14       11.88       -2.62     12.74 o 
   8   8  14     2305.23     2666.64     98.89 o 
   9   8  14      148.45      138.05     24.57 o 
  10   8  14      939.36      931.54     98.94 o 
  11   8  14      106.46       92.82     26.84 o 
  12   8  14      318.79      380.37     78.21 o 
  -1   9  14      544.15      548.59     75.68 o 
   0   9  14      481.30      493.51     65.99 o 
   1   9  14      149.53      162.35     30.64 o 
   2   9  14        1.22        7.24      9.34 o 
   3   9  14      393.34      382.83     59.00 o 
   4   9  14      117.51       99.85     28.28 o 
   5   9  14     2784.78     2771.99     94.44 o 
   6   9  14      176.06      164.97     33.52 o 
   7   9  14      404.95      446.37     65.81 o 
   8   9  14      104.90      102.56     34.13 o 
   9   9  14     1153.28     1273.74    106.27 o 
  10   9  14       44.08       55.38     18.68 o 
  11   9  14     1129.91     1243.21    206.91 o 
  -1  10  14      209.91      166.59     21.85 o 
   0  10  14       10.36        5.79      3.51 o 
   1  10  14     1565.28     1505.25     43.60 o 
   2  10  14        2.07        4.49      2.36 o 
   3  10  14      694.53      702.47     32.91 o 
   4  10  14      466.87      547.45    111.90 o 
   5  10  14      105.67      104.65     20.25 o 
   6  10  14      248.20      327.32     66.60 o 
   7  10  14     1011.11     1050.04     47.83 o 
   8  10  14     1264.83     1299.46    103.87 o 
   9  10  14       42.86       36.28     11.13 o 
  10  10  14       29.90       63.02     13.11 o 
  11  10  14       73.36       54.34     13.72 o 
  -1  11  14      139.15      127.57     19.65 o 
   0  11  14       17.97        8.61      5.41 o 
   1  11  14      290.69      280.20     35.07 o 
   2  11  14     1810.93     1848.83     52.40 o 
   3  11  14       35.95       33.87     14.31 o 
   4  11  14     1896.92     1924.46     80.04 o 
   5  11  14      157.30      122.90     30.64 o 
   6  11  14      472.86      502.41     98.63 o 
   7  11  14        6.98        8.99      6.11 o 
   8  11  14      399.69      363.92    106.23 o 
   9  11  14       40.33       25.80      8.23 o 
  10  11  14       47.12       42.02     11.23 o 
   0  12  14      353.24      282.82     41.55 o 
   1  12  14     1035.58      938.94     38.58 o 
   2  12  14      321.14      288.17     31.03 o 
   3  12  14        4.42        2.13      2.77 o 
   4  12  14       12.53       16.85     12.83 o 
   5  12  14      243.92      200.38     55.25 o 
   6  12  14      165.24      149.74     35.09 o 
   7  12  14      507.58      445.02    110.28 o 
   8  12  14       20.98       11.76      6.81 o 
   9  12  14      101.58       94.42     43.77 o 
   1  13  14      454.17      386.16     48.66 o 
   2  13  14       28.27       10.30     11.13 o 
   3  13  14      610.90      625.92    121.24 o 
   4  13  14       40.86       25.86     12.87 o 
   5  13  14       14.45        5.64      6.00 o 
   6  13  14       15.57       12.41      8.20 o 
   7  13  14      948.27      902.81    139.74 o 
   8  13  14      207.27      186.29     77.95 o 
   3  14  14     1422.68     1444.30     86.06 o 
   4  14  14      564.72      656.56    107.36 o 
   5  14  14      581.62      680.39    104.74 o 
   5   1  15      240.49      191.60     53.24 o 
   6   1  15       66.09       56.02      9.16 o 
   7   1  15       75.75       66.50     11.84 o 
   8   1  15       16.17       17.50      5.10 o 
   9   1  15       13.11       11.02      6.76 o 
   4   2  15     1883.73     1670.92    206.78 o 
   5   2  15      715.65      585.57     73.71 o 
   6   2  15       74.86       71.54     15.01 o 
   7   2  15      388.25      338.46     72.32 o 
   8   2  15      159.71      160.67     23.27 o 
   9   2  15      233.86      217.59     29.50 o 
  10   2  15      413.27      442.12     53.24 o 
   3   3  15        0.38        6.44      4.06 o 
   4   3  15      279.44      267.76     32.82 o 
   5   3  15        4.69        7.37      6.35 o 
   6   3  15     3759.20     3674.76    364.37 o 
   7   3  15       24.58       18.24      6.71 o 
   8   3  15      145.02      157.09     22.84 o 
   9   3  15        0.00        8.39      8.54 o 
  10   3  15        2.58        2.45      5.83 o 
  11   3  15      323.70      294.61     40.56 o 
   2   4  15      902.49      766.71     53.77 o 
   3   4  15      889.65      791.82     44.12 o 
   4   4  15      809.42      739.89     73.93 o 
   5   4  15        2.07        3.49      5.02 o 
   6   4  15      224.97      226.37     28.87 o 
   7   4  15      640.93      581.97     49.10 o 
   8   4  15        5.00       11.26      7.24 o 
   9   4  15     1201.90     1208.29    133.76 o 
  10   4  15      170.80      152.38     26.10 o 
  11   4  15      747.64      752.92     38.32 o 
   1   5  15       57.97       43.38     18.85 o 
   2   5  15      349.84      261.42     66.60 o 
   3   5  15      484.51      456.06     23.83 o 
   4   5  15       12.40        9.34     10.74 o 
   5   5  15     1360.08     1266.07     59.62 o 
   6   5  15      425.74      410.06     84.67 o 
   7   5  15       97.06      103.87     31.95 o 
   8   5  15      124.84       96.80     32.38 o 
   9   5  15      879.44      844.83     58.83 o 
  10   5  15       79.55       84.40     28.19 o 
  11   5  15      391.46      482.77     66.34 o 
   1   6  15       59.97       54.73     16.06 o 
   2   6  15      702.53      598.16     60.75 o 
   3   6  15      145.76      122.11     37.18 o 
   4   6  15       18.49       19.55     15.27 o 
   5   6  15      276.01      238.64     57.43 o 
   6   6  15     1415.40     1283.26     55.43 o 
   7   6  15      780.75      726.56     30.46 o 
   8   6  15      429.74      465.84     73.14 o 
   9   6  15       31.99       37.10     13.88 o 
  10   6  15      175.75      198.14     45.30 o 
  11   6  15        5.55       13.03      9.99 o 
   1   7  15       32.26       24.44     11.61 o 
   2   7  15      403.63      324.09     70.35 o 
   3   7  15       25.35       23.48     11.70 o 
   4   7  15     1474.13     1454.86     61.71 o 
   5   7  15       21.88       16.67     11.87 o 
   6   7  15       89.34       89.12     22.43 o 
   7   7  15      243.04      287.87     46.00 o 
   8   7  15     1943.83     1940.34     79.08 o 
   9   7  15      120.70      144.81     34.65 o 
  10   7  15     1571.93     1630.04     72.62 o 
  11   7  15       82.86      113.86     27.32 o 
   1   8  15      318.68      286.91     58.92 o 
   2   8  15       19.64       29.94     15.01 o 
   3   8  15      389.57      374.63     64.07 o 
   4   8  15      350.38      352.89     77.60 o 
   5   8  15     3142.80     3216.88    121.24 o 
   6   8  15     1314.22     1329.96     59.53 o 
   7   8  15     1320.96     1283.79     59.35 o 
   8   8  15      411.52      531.83     85.02 o 
   9   8  15      124.57      122.81     34.22 o 
  10   8  15        2.53        5.77      9.30 o 
  11   8  15      973.43     1079.91    141.27 o 
   1   9  15      217.09      179.81     35.09 o 
   2   9  15       32.09       32.56     13.18 o 
   3   9  15     1568.89     1504.09     72.88 o 
   4   9  15       38.26       54.03     16.32 o 
   5   9  15      183.97      141.40     27.15 o 
   6   9  15      687.67      698.45     32.03 o 
   7   9  15     1515.65     1602.55     80.13 o 
   8   9  15      692.11      757.11     40.33 o 
   9   9  15      834.30      844.06     87.20 o 
  10   9  15      298.94      333.63     66.42 o 
   1  10  15      201.13      176.66     33.78 o 
   2  10  15      356.05      324.26     57.52 o 
   3  10  15       52.14       59.88     17.63 o 
   4  10  15      701.02      713.73     93.92 o 
   5  10  15       31.83       35.18     13.35 o 
   6  10  15      326.13      422.02     91.04 o 
   7  10  15       17.57       15.01     10.82 o 
   8  10  15      504.55      506.17    113.16 o 
   9  10  15       87.81       94.39     19.33 o 
  10  10  15      236.14      244.20     66.34 o 
   1  11  15      268.31      289.44     50.28 o 
   2  11  15       21.30       20.51     17.37 o 
   3  11  15       43.47       55.95     18.24 o 
   4  11  15      302.71      322.34     52.63 o 
   5  11  15       29.47       24.70     18.85 o 
   6  11  15      783.66      873.72     42.68 o 
   7  11  15      170.49      127.90     25.57 o 
   8  11  15       43.06       43.26     11.25 o 
   9  11  15      458.71      555.19    171.12 o 
   2  12  15        8.94        2.53     10.30 o 
   3  12  15       20.68       17.89     11.87 o 
   4  12  15       41.96       47.13     13.09 o 
   5  12  15        0.74       -1.13     15.27 o 
   6  12  15      163.28      102.47     32.43 o 
   7  12  15     1213.43     1202.33    149.43 o 
   8  12  15      196.72      150.30     43.86 o 
   4  13  15      343.08      357.87     74.37 o 
   5  13  15     2048.00     2364.81    132.76 o 
   6  13  15       13.78        9.81      7.24 o 
   5   4  16      572.33      555.67     52.07 o 
   6   4  16      477.18      382.34     32.74 o 
   7   4  16      171.89      154.38     21.23 o 
   8   4  16       21.15       24.64      6.73 o 
   4   5  16      171.58      105.44     30.90 o 
   5   5  16      449.98      393.31     32.82 o 
   6   5  16      182.85      158.77     40.50 o 
   7   5  16     1069.31      942.50     31.68 o 
   8   5  16      600.54      484.61     51.67 o 
   9   5  16      262.07      228.34     45.30 o 
   4   6  16      582.27      492.37     25.23 o 
   5   6  16      362.59      297.99     67.65 o 
   6   6  16      195.66      166.54     40.59 o 
   7   6  16        6.46        8.73      9.60 o 
   8   6  16     1772.40     1702.40     77.07 o 
   9   6  16       45.84       53.07     16.41 o 
   3   7  16       55.80       41.55     18.16 o 
   4   7  16       64.46       50.10     17.46 o 
   5   7  16      508.04      437.04     85.45 o 
   6   7  16      178.41      169.16     42.33 o 
   7   7  16      898.58      775.26     57.08 o 
   8   7  16        5.21        9.16      9.69 o 
   9   7  16        0.84       11.78     16.41 o 
   3   8  16     1378.53     1217.71     74.02 o 
   4   8  16      102.27       87.20     27.32 o 
   5   8  16      186.23      192.46     35.61 o 
   6   8  16       64.86       59.88     21.38 o 
   7   8  16      274.08      270.06     49.93 o 
   8   8  16       87.35       91.13     19.55 o 
   9   8  16      116.40      103.52     26.45 o 
   3   9  16      312.27      306.37     64.68 o 
   4   9  16      592.70      550.68     73.49 o 
   5   9  16       10.93       13.53     12.39 o 
   6   9  16      599.27      604.36     89.47 o 
   7   9  16      151.51      166.02     41.81 o 
   8   9  16      101.54      144.37     43.47 o 
   9   9  16      464.20      494.56     62.32 o 
   4  10  16       19.08       20.95     13.97 o 
   5  10  16       18.32       35.26     19.64 o 
   6  10  16     1654.50     1772.49    100.81 o 
   7  10  16       47.83       54.99     19.99 o 
   8  10  16       22.41       29.76     16.15 o 
   5  11  16        5.71       31.51     17.02 o 
   6  11  16        5.68       16.23      9.78 o 
   7  11  16      500.82      487.66     93.05 o 
                                                 
