# Supplementary material for: (4′-Chloro-2,2′:6′,2′′-terpyridine-κ3 N,N′,N′′)bis(nitrato-κO)zinc(II)
Source: IUCrdata. 2020 Oct 13;5(Pt 10):x201344. doi: 10.1107/S2414314620013449 (PMC9462161; doi:10.1107/S2414314620013449)
Supplement: Supplementary file 3 [file x-05-x201344-Isup3.mol]

cd1162a
  --CCDC--091720    3D                              

 76 84  0  0  0  0  0  0  0  0999 V2000
   11.7328    4.4435    6.5801 Zn     0
   17.5812    6.3825    4.4838 Cl     0
   13.3995    6.6811    7.6454 C      0
   13.5739    5.0954    5.8988 N      0
   12.1163    3.1829    4.9031 N      0
   14.1117    4.5026    4.8169 C      0
   15.3455    4.9081    4.3269 C      0
   15.7226    4.5053    3.5772 H      0
    9.7815    4.9488    6.2164 O      0
   14.1806    6.1218    6.4982 C      0
   13.2773    3.4105    4.2449 C      0
   11.0035    3.0170    7.8483 O      0
   12.2264    6.0608    7.8883 N      0
   13.6454    2.6573    3.1355 C      0
   14.4520    2.8119    2.7002 H      0
    9.7860    5.7473    5.1986 N      0
   15.4204    6.5823    6.0839 C      0
   15.8470    7.2893    6.5119 H      0
   10.8908    6.0840    4.7264 O      0
   11.2912    2.2277    4.4573 C      0
   10.4896    2.0856    4.9052 H      0
   15.9947    5.9342    4.9935 C      0
   11.9687    2.3806    8.4319 N      0
   11.4414    6.5164    8.8809 C      0
   10.6340    6.0847    9.0459 H      0
   11.5876    1.4436    3.3521 C      0
   10.9989    0.7834    3.0630 H      0
   13.8099    7.7792    8.3898 C      0
   14.6193    8.1995    8.2048 H      0
   13.1226    2.7936    8.2268 O      0
    8.7125    6.1433    4.7433 O      0
   11.7883    7.6052    9.6674 C      0
   11.2253    7.9002   10.3466 H      0
   12.9938    8.2406    9.4161 C      0
   13.2535    8.9707    9.9292 H      0
   11.6976    1.4336    9.1606 O      0
   12.7787    1.6673    2.6918 C      0
   13.0023    1.1556    1.9495 H      0
   11.5006   10.0767    1.6449 Zn     0
    8.6470    5.2922   -1.7497 Cl     0
   10.6172    8.4879    0.6277 N      0
   12.8902    9.6344    0.0841 N      0
    9.4142    8.0662    0.9884 C      0
   12.5604    8.6062   -0.7339 C      0
    9.6381    9.7834    2.6550 N      0
    8.8500    8.7944    2.1755 C      0
    8.7507    7.0603    0.2871 C      0
    7.9159    6.7492    0.5520 H      0
   13.4069    8.1856   -1.7633 C      0
   13.1700    7.4754   -2.3164 H      0
   11.2418    7.9910   -0.4563 C      0
   14.0380   10.2753   -0.1178 C      0
   14.2528   10.9914    0.4364 H      0
   10.6431    6.9994   -1.2334 C      0
   11.0596    6.6583   -1.9915 H      0
   12.5598    8.3281    3.1513 O      0
   14.6114    8.8547   -1.9389 C      0
   15.2031    8.5868   -2.6056 H      0
   11.3479   12.1074    1.4227 O      0
   10.0281   11.3432   -0.1272 O      0
   10.5041   12.3266    0.4690 N      0
   13.1958    9.3032    3.5992 N      0
    9.3990    6.5460   -0.8254 C      0
   12.9161   10.4629    3.0977 O      0
    9.1801   10.5234    3.6823 C      0
    9.7175   11.2046    4.0156 H      0
   14.9272    9.9225   -1.1167 C      0
   15.7208   10.3917   -1.2344 H      0
    7.6136    8.5149    2.7213 C      0
    7.0983    7.8162    2.3900 H      0
    7.9445   10.3135    4.2617 C      0
    7.6547   10.8471    4.9651 H      0
   10.2028   13.4858    0.1819 O      0
   14.0323    9.2148    4.4793 O      0
    7.1506    9.2995    3.7780 C      0
    6.3136    9.1376    4.1513 H      0
  1  4  1
  1  5  1
  1  9  1
  1 12  1
  1 13  1
  2 22  1
  3 10  1
  3 13  1
  3 28  1
  4  6  1
  4 10  1
  5 11  1
  5 20  1
  6  7  1
  6 11  1
  7  8  1
  7 22  1
  9 16  1
 10 17  1
 11 14  1
 12 23  1
 13 24  1
 14 15  1
 14 37  1
 16 19  1
 16 31  1
 17 18  1
 17 22  1
 20 21  1
 20 26  1
 23 30  1
 23 36  1
 24 25  1
 24 32  1
 26 27  1
 26 37  1
 28 29  1
 28 34  1
 32 33  1
 32 34  1
 34 35  1
 37 38  1
 39 41  1
 39 42  1
 39 45  1
 39 59  1
 39 64  1
 40 63  1
 41 43  1
 41 51  1
 42 44  1
 42 52  1
 43 46  1
 43 47  1
 44 49  1
 44 51  1
 45 46  1
 45 65  1
 46 69  1
 47 48  1
 47 63  1
 49 50  1
 49 57  1
 51 54  1
 52 53  1
 52 67  1
 54 55  1
 54 63  1
 56 62  1
 57 58  1
 57 67  1
 59 61  1
 60 61  1
 61 73  1
 62 64  1
 62 74  1
 65 66  1
 65 71  1
 67 68  1
 69 70  1
 69 75  1
 71 72  1
 71 75  1
 75 76  1
M  END
$$$$
